# Supplementary material for: Age-related loss of Notch3 underlies brain vascular contractility deficiencies, glymphatic dysfunction, and neurodegeneration in mice
Source: J Clin Invest. 2024 Jan 16;134(2):e166134. doi: 10.1172/JCI166134 (PMC10786701; doi:10.1172/JCI166134)
Supplement: Supplemental table 1 [file jci-134-166134-s237.xlsx]

## Sheet: Sheet1
Supplemental Table 1. Characterstics of scRNA-seq datasets.
Summary of identified cell clusters per scRNA-seq library including cell cluster number, number of cells in the cluster as well as assigned predominant celllar identity.
			Number of Cells
Dataset ID	Comparison	Cluster Number	Young (4 Weeks)	Aged (104 Weeks)	Assigned Identity
1	Young (4 Week) v Aged (104) - Mouse	0	69	448	Arterial EC
		1	74	417	Venous EC
		2	76	294	Cortical Neuron
		3	34	230	Venous
		4	56	203	Smooth Muscle
		5	43	188	Microglia
		6	19	151	Pericyte
		7	45	116	Cortical Neuron
		8	37	82	Capillary EC
		9	51	37	Microglia
		10	9	63	T Cell
		11	2	26	Cortical Neuron
2	Mature Control v Mature Notch3-/- (52 Weeks)	Cluster Number	Mature Control	Mature Notch3-/-	Assigned Identity
		0	1413	1735	Endothelial
		1	1048	1879	Endothelial
		2	1135	1486	Endothelial
		3	637	863	Microglia
		4	959	466	Smooth Muscle
		5	415	870	Microglia
		6	480	655	Endothelial
		7	501	552	Endothelial
		8	432	591	Menenigal Fibroblast
		9	140	518	Menenigal Fibroblast
		10	188	354	Oligodendrocytes
		11	131	271	Astroglia
		12	212	186	Pericyte
		13	87	174	Cortical Neuron
		14	85	173	T Cell
		15	62	120	Microglia
		16	45	75	Microglia
		17	17	60	Menenigal Fibroblast
		18	15	32	Blood Macrophage
3	Young Control v Young Notch3-/- (4 Week)	Cluster Number	Young Control	Young Notch3-/-	Assigned Identity
		0	61	215	Cortical Neuron
		1	116	95	Venous EC
		2	28	149	Cortical Neuron
		3	53	97	Microglia
		4	72	76	Arterial EC
		5	70	77	Smooth Muscle
		6	30	27	Capillary EC
		7	19	31	Pericyte
4	Aged Control v Aged Notch3-/- (104 Week)	Cluster Number	Aged Control	Aged Notch3-/-	Assigned Identity
		0	493	125	Arterial EC
		1	506	60	Venous EC
		2	222	84	Smooth Muscle
		3	165	116	Microglia
		4	178	89	Venous EC
		5	186	57	Cortical Neuron
		6	158	58	Cortical Neuron
		7	154	49	Astroglia
		8	159	43	Pericyte
		9	65	126	T Cell
		10	24	99	Microglia
		11	75	1	Cortical Neuron
		12	28	38	B Cell
