# Supplementary material for: Age-related loss of Notch3 underlies brain vascular contractility deficiencies, glymphatic dysfunction, and neurodegeneration in mice
Source: J Clin Invest. 2024 Jan 16;134(2):e166134. doi: 10.1172/JCI166134 (PMC10786701; doi:10.1172/JCI166134)
Supplement: Supplemental table 2 [file jci-134-166134-s238.xlsx]

## Sheet: Sheet6
Supplemental Table 2. Significant Differentially Expressed Genes by Dataset and Vascular Cell Type
Master Table of genes identified as differentially expressed by Surat analysis (p_value ≤ 0.001) in 12 datasets: 01_Aging_Young_v_Aged_vSMC (304),02_Mature_Control_v_N3KO_vSMC(1694),03_Young_Control_v_N3KO_vSMC(583),04_Aged_Control_v_N3KO_vSMC(859),05_Aging_Young_v_Old_Pericyte(64),06_Mature_Control_v_N3KO_Pericyte(230),07_Young_Control_v_N3KO_Pericyte(13),08_Aged_Control_v_N3KO_Pericyte(321),09_…
Dataset	gene_symbol	p_val	avg_logFC	pct.1	pct.2	p_val_adj
01_Aging_Young_v_Aged_vSMC	Fgf1	7.04059e-27	1.00912	0.839	0.144	1.49394e-22
01_Aging_Young_v_Aged_vSMC	Ttr	6.57695e-22	-1.35115	0.964	1	1.39556e-17
01_Aging_Young_v_Aged_vSMC	Ptgds	7.75782e-22	-1.4994	0.839	0.995	1.64613e-17
01_Aging_Young_v_Aged_vSMC	Enpp2	1.44903e-20	-1.23437	0.286	0.945	3.07471e-16
01_Aging_Young_v_Aged_vSMC	Notch3	3.60395e-15	0.843006	0.964	0.731	7.64723e-11
01_Aging_Young_v_Aged_vSMC	Ftl1	3.60798e-15	-0.702148	0.982	1	7.65577e-11
01_Aging_Young_v_Aged_vSMC	Ubb	9.64539e-15	0.394355	1	1	2.04665e-10
01_Aging_Young_v_Aged_vSMC	Aldh18a1	3.02971e-13	0.398724	0.393	0.04	6.42873e-09
01_Aging_Young_v_Aged_vSMC	Cbx6	3.5119e-13	0.685027	0.964	0.607	7.45191e-09
01_Aging_Young_v_Aged_vSMC	Ncf2	5.2039e-13	0.518284	0.786	0.229	1.10422e-08
01_Aging_Young_v_Aged_vSMC	Asb2	4.67346e-12	0.674475	0.911	0.458	9.91661e-08
01_Aging_Young_v_Aged_vSMC	Sncg	8.07359e-12	-0.636921	0.964	0.995	1.71314e-07
01_Aging_Young_v_Aged_vSMC	S100a6	1.14935e-11	-1.11559	0.411	0.856	2.43882e-07
01_Aging_Young_v_Aged_vSMC	Sparc	2.34451e-11	0.576139	1	0.97	4.97482e-07
01_Aging_Young_v_Aged_vSMC	Col4a1	1.17944e-10	0.583039	0.982	0.866	2.50266e-06
01_Aging_Young_v_Aged_vSMC	Col4a2	5.04747e-10	0.633995	0.911	0.766	1.07102e-05
01_Aging_Young_v_Aged_vSMC	Igfbp4	5.6765e-10	0.794099	0.875	0.552	1.2045e-05
01_Aging_Young_v_Aged_vSMC	Tspo	1.01128e-09	-0.63878	0.893	0.915	2.14585e-05
01_Aging_Young_v_Aged_vSMC	Hspb1	1.68965e-09	-0.519777	1	1	3.58528e-05
01_Aging_Young_v_Aged_vSMC	Cog7	1.77973e-09	0.602001	0.929	0.667	3.7764e-05
01_Aging_Young_v_Aged_vSMC	Ildr2	2.04283e-09	-0.719983	0.125	0.557	4.33468e-05
01_Aging_Young_v_Aged_vSMC	Cacna1h	2.24209e-09	0.367398	0.482	0.114	4.75748e-05
01_Aging_Young_v_Aged_vSMC	Lrrc10b	3.62899e-09	0.564035	0.821	0.478	7.70035e-05
01_Aging_Young_v_Aged_vSMC	Rsrp1	3.66885e-09	-0.510407	0.911	0.96	7.78493e-05
01_Aging_Young_v_Aged_vSMC	Nmnat2	4.37324e-09	0.424729	0.5	0.144	9.27957e-05
01_Aging_Young_v_Aged_vSMC	Ppp1r12a	6.65108e-09	0.372586	1	0.985	0.000141129
01_Aging_Young_v_Aged_vSMC	Wnt5b	6.79244e-09	0.496521	0.661	0.279	0.000144129
01_Aging_Young_v_Aged_vSMC	Myh11	7.64418e-09	0.467249	1	1	0.000162202
01_Aging_Young_v_Aged_vSMC	BC023719	7.91927e-09	0.156062	0.161	0	0.000168039
01_Aging_Young_v_Aged_vSMC	Atp6v1g1	1.80227e-08	-0.402826	0.929	0.965	0.000382423
01_Aging_Young_v_Aged_vSMC	Ppia	1.95956e-08	-0.314848	1	1	0.000415798
01_Aging_Young_v_Aged_vSMC	Klf2	2.33959e-08	-1.26188	0.679	0.861	0.000496438
01_Aging_Young_v_Aged_vSMC	Txnip	2.46918e-08	-0.812579	0.607	0.796	0.000523935
01_Aging_Young_v_Aged_vSMC	Tmsb4x	3.63353e-08	-0.484817	1	1	0.000770999
01_Aging_Young_v_Aged_vSMC	Nrep	3.70916e-08	0.458757	0.679	0.274	0.000787048
01_Aging_Young_v_Aged_vSMC	Itga4	4.12845e-08	0.271853	0.357	0.065	0.000876016
01_Aging_Young_v_Aged_vSMC	Ldlr	6.12448e-08	0.4725	0.482	0.149	0.00129955
01_Aging_Young_v_Aged_vSMC	Cacna1g	8.12577e-08	0.221658	0.268	0.035	0.00172421
01_Aging_Young_v_Aged_vSMC	Ehd2	8.92675e-08	0.457393	0.964	0.776	0.00189417
01_Aging_Young_v_Aged_vSMC	Cdk6	1.04426e-07	0.478632	0.625	0.264	0.00221581
01_Aging_Young_v_Aged_vSMC	Carmn	1.43328e-07	0.535723	0.946	0.697	0.00304127
01_Aging_Young_v_Aged_vSMC	Ppm1l	1.47558e-07	0.53948	0.839	0.498	0.00313102
01_Aging_Young_v_Aged_vSMC	Perp	1.50933e-07	0.483772	0.911	0.672	0.00320265
01_Aging_Young_v_Aged_vSMC	Gatad2a	1.87589e-07	0.273936	0.464	0.134	0.00398045
01_Aging_Young_v_Aged_vSMC	Sorbs2	2.8549e-07	0.540726	0.982	0.975	0.0060578
01_Aging_Young_v_Aged_vSMC	Jag1	2.85556e-07	0.521676	0.786	0.398	0.00605921
01_Aging_Young_v_Aged_vSMC	Pdlim2	2.93089e-07	-0.512591	0.625	0.841	0.00621907
01_Aging_Young_v_Aged_vSMC	Ndufa2	3.27603e-07	0.317535	1	0.925	0.00695141
01_Aging_Young_v_Aged_vSMC	Tpt1	4.82498e-07	-0.236477	1	1	0.0102381
01_Aging_Young_v_Aged_vSMC	Hsp90aa1	5.3066e-07	-0.444533	0.964	0.98	0.0112601
01_Aging_Young_v_Aged_vSMC	Matn2	6.39453e-07	0.263189	0.25	0.04	0.0135686
01_Aging_Young_v_Aged_vSMC	Dlc1	6.6148e-07	0.450695	0.893	0.627	0.0140359
01_Aging_Young_v_Aged_vSMC	Pnmal2	6.71816e-07	0.168809	0.232	0.03	0.0142553
01_Aging_Young_v_Aged_vSMC	Apoe	7.00348e-07	-0.5784	0.732	0.92	0.0148607
01_Aging_Young_v_Aged_vSMC	Marveld1	7.10292e-07	0.411112	0.982	0.925	0.0150717
01_Aging_Young_v_Aged_vSMC	Arhgef7	7.15284e-07	0.4268	0.964	0.791	0.0151776
01_Aging_Young_v_Aged_vSMC	Dnmt3a	7.46717e-07	0.450824	0.607	0.269	0.0158446
01_Aging_Young_v_Aged_vSMC	Pde3a	7.68959e-07	0.455486	0.964	0.94	0.0163165
01_Aging_Young_v_Aged_vSMC	Rhoa	8.11613e-07	-0.353405	1	0.97	0.0172216
01_Aging_Young_v_Aged_vSMC	Mylk	9.1001e-07	0.34078	1	0.99	0.0193095
01_Aging_Young_v_Aged_vSMC	Trac	1.12189e-06	0.129868	0.161	0.01	0.0238053
01_Aging_Young_v_Aged_vSMC	Ntn4	1.22982e-06	0.534089	0.929	0.781	0.0260956
01_Aging_Young_v_Aged_vSMC	Pdgfrb	1.30062e-06	0.437688	0.982	0.751	0.0275978
01_Aging_Young_v_Aged_vSMC	Cst3	1.44506e-06	-0.46271	1	1	0.0306628
01_Aging_Young_v_Aged_vSMC	1700086O06Rik	1.46814e-06	0.218593	0.25	0.04	0.0311525
01_Aging_Young_v_Aged_vSMC	Dusp27	1.69508e-06	0.229202	0.375	0.1	0.035968
01_Aging_Young_v_Aged_vSMC	Col1a2	1.96073e-06	0.402911	0.839	0.572	0.0416047
01_Aging_Young_v_Aged_vSMC	Etnk2	2.0497e-06	0.282291	0.214	0.03	0.0434926
01_Aging_Young_v_Aged_vSMC	Hspa8	2.12201e-06	-0.300252	1	1	0.045027
01_Aging_Young_v_Aged_vSMC	Eln	2.21334e-06	0.608367	0.875	0.657	0.0469648
01_Aging_Young_v_Aged_vSMC	Map3k7cl	2.27668e-06	0.463868	0.946	0.632	0.0483088
01_Aging_Young_v_Aged_vSMC	Vim	2.29913e-06	-0.386231	1	0.995	0.0487852
01_Aging_Young_v_Aged_vSMC	Pttg1	2.74964e-06	-0.480645	0.536	0.731	0.0583445
01_Aging_Young_v_Aged_vSMC	Olfr558	2.82037e-06	0.539251	0.536	0.229	0.0598453
01_Aging_Young_v_Aged_vSMC	Mylk4	2.83614e-06	0.133817	0.107	0	0.0601801
01_Aging_Young_v_Aged_vSMC	Pi15	2.93542e-06	0.555167	0.661	0.383	0.0622867
01_Aging_Young_v_Aged_vSMC	Map3k20	3.06329e-06	0.36893	0.982	0.94	0.065
01_Aging_Young_v_Aged_vSMC	Atp2a2	3.12878e-06	0.340246	0.982	0.98	0.0663895
01_Aging_Young_v_Aged_vSMC	Gm7628	3.20344e-06	0.191792	0.196	0.025	0.0679737
01_Aging_Young_v_Aged_vSMC	Ppp1r14b	3.20931e-06	-0.501313	0.411	0.672	0.0680983
01_Aging_Young_v_Aged_vSMC	Olfml2a	3.55237e-06	0.448453	0.607	0.259	0.0753777
01_Aging_Young_v_Aged_vSMC	Cabp1	3.62663e-06	0.27398	0.679	0.279	0.0769534
01_Aging_Young_v_Aged_vSMC	Rabac1	3.6625e-06	-0.319206	0.982	0.975	0.0777147
01_Aging_Young_v_Aged_vSMC	Aoc3	3.68431e-06	0.341426	0.946	0.851	0.0781774
01_Aging_Young_v_Aged_vSMC	Ppp1cb	3.73434e-06	0.327714	0.982	0.905	0.079239
01_Aging_Young_v_Aged_vSMC	Adamts15	3.93111e-06	0.374597	0.464	0.164	0.0834142
01_Aging_Young_v_Aged_vSMC	Crispld2	4.06611e-06	0.518884	0.875	0.662	0.0862788
01_Aging_Young_v_Aged_vSMC	Klf6	4.24826e-06	-0.577443	0.696	0.831	0.0901438
01_Aging_Young_v_Aged_vSMC	Cntrob	5.05591e-06	0.171486	0.161	0.015	0.107281
01_Aging_Young_v_Aged_vSMC	Uba2	5.1465e-06	0.331307	1	0.94	0.109204
01_Aging_Young_v_Aged_vSMC	Tns1	5.75713e-06	0.314107	1	0.99	0.12216
01_Aging_Young_v_Aged_vSMC	Esr1	5.86215e-06	-0.49541	0.018	0.313	0.124389
01_Aging_Young_v_Aged_vSMC	Btg2	6.04394e-06	-0.631665	0.821	0.955	0.128246
01_Aging_Young_v_Aged_vSMC	Psmc3ip	6.04934e-06	-0.415496	0.089	0.403	0.128361
01_Aging_Young_v_Aged_vSMC	Mtmr7	6.06022e-06	0.207736	0.321	0.08	0.128592
01_Aging_Young_v_Aged_vSMC	Col13a1	6.09163e-06	0.162661	0.143	0.01	0.129258
01_Aging_Young_v_Aged_vSMC	Cnnm2	6.57908e-06	0.383232	0.679	0.343	0.139601
01_Aging_Young_v_Aged_vSMC	Wfs1	6.66562e-06	0.456769	0.5	0.204	0.141438
01_Aging_Young_v_Aged_vSMC	Cp	7.1384e-06	-0.576169	0.357	0.677	0.15147
01_Aging_Young_v_Aged_vSMC	Mif	7.8098e-06	-0.418891	0.696	0.841	0.165716
01_Aging_Young_v_Aged_vSMC	Hsp90ab1	8.31715e-06	-0.311497	1	0.995	0.176482
01_Aging_Young_v_Aged_vSMC	Itpk1	8.9027e-06	0.39443	0.857	0.602	0.188906
01_Aging_Young_v_Aged_vSMC	Nrip2	9.33847e-06	0.497549	0.875	0.592	0.198153
01_Aging_Young_v_Aged_vSMC	Epn2	9.87186e-06	0.399448	0.929	0.701	0.209471
01_Aging_Young_v_Aged_vSMC	Neurl1b	1.01182e-05	0.302466	0.5	0.194	0.214697
01_Aging_Young_v_Aged_vSMC	Arhgef2	1.12548e-05	0.432433	0.804	0.647	0.238816
01_Aging_Young_v_Aged_vSMC	Cspg4	1.17033e-05	0.316734	0.946	0.786	0.248333
01_Aging_Young_v_Aged_vSMC	Dynlrb1	1.31575e-05	0.313403	0.964	0.881	0.279189
01_Aging_Young_v_Aged_vSMC	S1pr3	1.39113e-05	0.442231	0.821	0.562	0.295183
01_Aging_Young_v_Aged_vSMC	Lpp	1.39979e-05	0.373271	0.964	0.915	0.297022
01_Aging_Young_v_Aged_vSMC	Igip	1.41923e-05	0.211845	0.339	0.095	0.301145
01_Aging_Young_v_Aged_vSMC	Sh3bgrl3	1.4475e-05	-0.394965	0.464	0.701	0.307146
01_Aging_Young_v_Aged_vSMC	Cipc	1.48116e-05	0.208903	0.268	0.06	0.314286
01_Aging_Young_v_Aged_vSMC	Tuba1a	1.55234e-05	-0.434772	0.821	0.915	0.329391
01_Aging_Young_v_Aged_vSMC	Plp1	1.57956e-05	0.121326	0.196	0.03	0.335168
01_Aging_Young_v_Aged_vSMC	Fmod	1.83724e-05	-0.498082	0.286	0.582	0.389843
01_Aging_Young_v_Aged_vSMC	Cebpb	1.9132e-05	-0.713963	0.75	0.9	0.405963
01_Aging_Young_v_Aged_vSMC	Pln	2.00119e-05	0.300326	0.982	0.995	0.424633
01_Aging_Young_v_Aged_vSMC	Cobll1	2.21589e-05	0.360802	0.804	0.542	0.47019
01_Aging_Young_v_Aged_vSMC	Leng9	2.23333e-05	0.1727	0.25	0.055	0.473891
01_Aging_Young_v_Aged_vSMC	Tspyl5	2.2394e-05	0.178625	0.161	0.02	0.475178
01_Aging_Young_v_Aged_vSMC	Pcp4l1	2.52073e-05	0.304919	0.982	0.98	0.534874
01_Aging_Young_v_Aged_vSMC	Cyba	2.61025e-05	-0.367823	0.679	0.841	0.553868
01_Aging_Young_v_Aged_vSMC	Syne2	2.62371e-05	0.44526	0.929	0.796	0.556724
01_Aging_Young_v_Aged_vSMC	Heyl	2.64558e-05	0.442334	0.732	0.418	0.561366
01_Aging_Young_v_Aged_vSMC	Mier3	2.65982e-05	0.28909	0.429	0.159	0.564387
01_Aging_Young_v_Aged_vSMC	Gm8797	2.70789e-05	-0.371567	0.089	0.378	0.574588
01_Aging_Young_v_Aged_vSMC	Slc22a3	3.09077e-05	-0.412779	0	0.254	0.655831
01_Aging_Young_v_Aged_vSMC	Myl9	3.09764e-05	0.241492	1	1	0.657289
01_Aging_Young_v_Aged_vSMC	Acaa1a	3.13408e-05	0.377094	0.714	0.443	0.66502
01_Aging_Young_v_Aged_vSMC	Ppp1r12b	3.20418e-05	0.304762	0.982	0.93	0.679895
01_Aging_Young_v_Aged_vSMC	Otogl	3.34116e-05	0.15081	0.107	0.005	0.70896
01_Aging_Young_v_Aged_vSMC	Gfra2	3.36238e-05	0.213798	0.429	0.144	0.713464
01_Aging_Young_v_Aged_vSMC	Vezt	3.68144e-05	0.230174	0.339	0.109	0.781165
01_Aging_Young_v_Aged_vSMC	Pgam2	3.72661e-05	0.258184	0.304	0.085	0.790749
01_Aging_Young_v_Aged_vSMC	Pkp4	3.74622e-05	0.387056	0.714	0.438	0.79491
01_Aging_Young_v_Aged_vSMC	Adamts1	3.85162e-05	-0.634521	0.625	0.806	0.817276
01_Aging_Young_v_Aged_vSMC	Mcm7	3.88019e-05	0.208938	0.214	0.045	0.823337
01_Aging_Young_v_Aged_vSMC	Tagln2	4.16444e-05	-0.4078	0.768	0.891	0.883653
01_Aging_Young_v_Aged_vSMC	Vps13d	4.3179e-05	0.187428	0.5	0.204	0.916215
01_Aging_Young_v_Aged_vSMC	Purb	4.58558e-05	0.277293	1	0.896	0.973015
01_Aging_Young_v_Aged_vSMC	Arhgap29	4.67955e-05	0.365566	0.893	0.677	0.992954
01_Aging_Young_v_Aged_vSMC	Fkbp5	4.75759e-05	-0.322677	0	0.244	1
01_Aging_Young_v_Aged_vSMC	Ptgs2	5.59347e-05	-0.8575	0.036	0.289	1
01_Aging_Young_v_Aged_vSMC	Fas	5.87757e-05	0.240825	0.339	0.114	1
01_Aging_Young_v_Aged_vSMC	Saysd1	5.8866e-05	0.247474	0.518	0.229	1
01_Aging_Young_v_Aged_vSMC	Pou2f1	6.23742e-05	0.224098	0.357	0.124	1
01_Aging_Young_v_Aged_vSMC	Rasl10b	6.37536e-05	0.216121	0.321	0.1	1
01_Aging_Young_v_Aged_vSMC	Trp53inp2	6.58411e-05	0.376757	0.768	0.527	1
01_Aging_Young_v_Aged_vSMC	Ythdf1	6.59732e-05	0.382971	0.571	0.313	1
01_Aging_Young_v_Aged_vSMC	H1f0	6.63933e-05	0.469859	0.5	0.254	1
01_Aging_Young_v_Aged_vSMC	Mgat3	6.85359e-05	0.35749	0.589	0.289	1
01_Aging_Young_v_Aged_vSMC	Tmbim6	6.94744e-05	-0.338281	0.768	0.891	1
01_Aging_Young_v_Aged_vSMC	Nck2	7.26282e-05	0.201525	0.286	0.085	1
01_Aging_Young_v_Aged_vSMC	Ppm1e	7.4836e-05	0.233965	0.375	0.134	1
01_Aging_Young_v_Aged_vSMC	Rhoj	7.66397e-05	0.260468	0.982	0.771	1
01_Aging_Young_v_Aged_vSMC	Gprc5b	7.82843e-05	0.201765	0.393	0.149	1
01_Aging_Young_v_Aged_vSMC	Sparcl1	8.06159e-05	0.274853	1	0.995	1
01_Aging_Young_v_Aged_vSMC	Apod	8.43486e-05	-0.463971	0.125	0.393	1
01_Aging_Young_v_Aged_vSMC	Zbtb44	8.7218e-05	0.229242	0.518	0.229	1
01_Aging_Young_v_Aged_vSMC	Atp2b4	9.04155e-05	0.321277	0.911	0.706	1
01_Aging_Young_v_Aged_vSMC	Igfbp7	9.07406e-05	0.188278	1	1	1
01_Aging_Young_v_Aged_vSMC	2010111I01Rik	9.25739e-05	0.331169	0.982	0.94	1
01_Aging_Young_v_Aged_vSMC	Pan2	9.63372e-05	0.116032	0.161	0.025	1
01_Aging_Young_v_Aged_vSMC	Ppp1r12c	9.64992e-05	0.313895	0.929	0.866	1
01_Aging_Young_v_Aged_vSMC	Tgfb3	9.79685e-05	0.344037	0.875	0.547	1
01_Aging_Young_v_Aged_vSMC	Junb	9.81267e-05	-0.524601	0.857	0.965	1
01_Aging_Young_v_Aged_vSMC	Mbp	0.000100456	0.645958	0.411	0.174	1
01_Aging_Young_v_Aged_vSMC	Mrvi1	0.00010302	0.346818	0.893	0.761	1
01_Aging_Young_v_Aged_vSMC	Arl6ip1	0.000105664	-0.398488	0.643	0.726	1
01_Aging_Young_v_Aged_vSMC	Dctn3	0.000107371	-0.326901	0.5	0.657	1
01_Aging_Young_v_Aged_vSMC	Rap1a	0.000108646	0.244863	0.964	0.98	1
01_Aging_Young_v_Aged_vSMC	Dcbld2	0.000109627	0.221392	0.482	0.199	1
01_Aging_Young_v_Aged_vSMC	Rrad	0.000110148	-0.659025	0.839	0.9	1
01_Aging_Young_v_Aged_vSMC	Actn1	0.000115139	0.281532	0.964	0.965	1
01_Aging_Young_v_Aged_vSMC	Mcm6	0.000116902	0.155663	0.179	0.035	1
01_Aging_Young_v_Aged_vSMC	Gm13861	0.000118264	0.335843	0.821	0.622	1
01_Aging_Young_v_Aged_vSMC	Plekha3	0.000118465	0.267525	0.75	0.408	1
01_Aging_Young_v_Aged_vSMC	Camk2g	0.000120113	0.303694	0.946	0.915	1
01_Aging_Young_v_Aged_vSMC	Lamc1	0.00012301	0.29191	0.821	0.502	1
01_Aging_Young_v_Aged_vSMC	Wwp2	0.000123535	0.284647	0.625	0.308	1
01_Aging_Young_v_Aged_vSMC	Fam199x	0.000124537	0.15549	0.268	0.075	1
01_Aging_Young_v_Aged_vSMC	Nrarp	0.000136217	0.446764	0.446	0.199	1
01_Aging_Young_v_Aged_vSMC	Vat1	0.000144681	-0.357459	0.214	0.458	1
01_Aging_Young_v_Aged_vSMC	Pdlim1	0.000148117	-0.356749	0.821	0.861	1
01_Aging_Young_v_Aged_vSMC	Lgmn	0.000150349	-0.368218	0.393	0.617	1
01_Aging_Young_v_Aged_vSMC	Mcam	0.000151187	0.288881	1	0.97	1
01_Aging_Young_v_Aged_vSMC	Tspan9	0.000156587	0.254219	0.339	0.124	1
01_Aging_Young_v_Aged_vSMC	Cgnl1	0.000161094	-0.346457	0.107	0.378	1
01_Aging_Young_v_Aged_vSMC	Tinagl1	0.000162064	0.272727	1	0.98	1
01_Aging_Young_v_Aged_vSMC	Lgr4	0.000166082	0.200179	0.196	0.045	1
01_Aging_Young_v_Aged_vSMC	Tomm22	0.000166559	0.263465	0.911	0.627	1
01_Aging_Young_v_Aged_vSMC	Btf3	0.000170853	-0.197734	0.982	0.975	1
01_Aging_Young_v_Aged_vSMC	Gm43848	0.000177392	0.239984	0.304	0.1	1
01_Aging_Young_v_Aged_vSMC	Ptp4a3	0.000187832	0.285	0.982	0.915	1
01_Aging_Young_v_Aged_vSMC	Sgk1	0.000194916	-0.426692	0.125	0.378	1
01_Aging_Young_v_Aged_vSMC	Mamdc2	0.000204942	0.218503	0.375	0.139	1
01_Aging_Young_v_Aged_vSMC	Plac9b	0.000208286	0.21971	0.304	0.104	1
01_Aging_Young_v_Aged_vSMC	Mfge8	0.000218509	0.243288	1	1	1
01_Aging_Young_v_Aged_vSMC	Dbp	0.000219924	-0.437252	0.286	0.567	1
01_Aging_Young_v_Aged_vSMC	Wdr41	0.000223104	0.14449	0.196	0.045	1
01_Aging_Young_v_Aged_vSMC	Parm1	0.000237547	0.292454	0.911	0.791	1
01_Aging_Young_v_Aged_vSMC	Snrpf	0.000242975	0.214531	0.804	0.572	1
01_Aging_Young_v_Aged_vSMC	Tcf15	0.000249951	0.241447	0.161	0.03	1
01_Aging_Young_v_Aged_vSMC	Gt(ROSA)26Sor	0.000259441	-0.403789	0.125	0.363	1
01_Aging_Young_v_Aged_vSMC	Dctn4	0.00027573	0.312911	0.75	0.507	1
01_Aging_Young_v_Aged_vSMC	Pfdn5	0.000282824	-0.224152	0.982	0.98	1
01_Aging_Young_v_Aged_vSMC	Clk1	0.000285611	-0.333804	0.679	0.806	1
01_Aging_Young_v_Aged_vSMC	Hey2	0.000290986	0.249338	0.911	0.607	1
01_Aging_Young_v_Aged_vSMC	Maff	0.000292292	-0.495405	0.089	0.318	1
01_Aging_Young_v_Aged_vSMC	Efhd1	0.000294496	-0.406366	0.411	0.602	1
01_Aging_Young_v_Aged_vSMC	Rnf187	0.000306625	0.24643	0.911	0.751	1
01_Aging_Young_v_Aged_vSMC	Tmem59	0.0003129	-0.300874	0.857	0.925	1
01_Aging_Young_v_Aged_vSMC	Aatk	0.000315165	0.153266	0.286	0.09	1
01_Aging_Young_v_Aged_vSMC	Gm34829	0.000319457	0.200587	0.357	0.134	1
01_Aging_Young_v_Aged_vSMC	Lgals3	0.000326752	-0.494591	0.161	0.388	1
01_Aging_Young_v_Aged_vSMC	Peak1	0.000328261	0.251563	0.732	0.433	1
01_Aging_Young_v_Aged_vSMC	Eef1a1	0.000346657	-0.17692	1	1	1
01_Aging_Young_v_Aged_vSMC	Mpp2	0.000347484	0.192816	0.304	0.104	1
01_Aging_Young_v_Aged_vSMC	Mn1	0.000348584	0.237834	0.554	0.279	1
01_Aging_Young_v_Aged_vSMC	Fau	0.000349361	-0.191869	0.982	0.995	1
01_Aging_Young_v_Aged_vSMC	Sulf1	0.000349872	-0.47041	0.125	0.348	1
01_Aging_Young_v_Aged_vSMC	Sort1	0.0003509	0.339832	0.804	0.577	1
01_Aging_Young_v_Aged_vSMC	Vps45	0.000355955	0.163402	0.268	0.085	1
01_Aging_Young_v_Aged_vSMC	Lama5	0.000368738	0.295172	0.804	0.537	1
01_Aging_Young_v_Aged_vSMC	Lgalsl	0.000373572	0.26941	0.964	0.776	1
01_Aging_Young_v_Aged_vSMC	Sri	0.000377325	-0.373713	0.375	0.607	1
01_Aging_Young_v_Aged_vSMC	Itgbl1	0.000378844	-0.319652	0	0.194	1
01_Aging_Young_v_Aged_vSMC	Ptprd	0.000386128	-0.313551	0.036	0.254	1
01_Aging_Young_v_Aged_vSMC	Caskin2	0.000386274	0.154931	0.375	0.144	1
01_Aging_Young_v_Aged_vSMC	Sh3bgrl	0.000398207	0.284273	0.982	0.945	1
01_Aging_Young_v_Aged_vSMC	Lnx2	0.00040676	0.114411	0.143	0.025	1
01_Aging_Young_v_Aged_vSMC	Rnf38	0.000407029	0.243962	0.286	0.1	1
01_Aging_Young_v_Aged_vSMC	Bcam	0.00041252	-0.266065	1	0.995	1
01_Aging_Young_v_Aged_vSMC	9530034E10Rik	0.000420742	0.218881	0.304	0.109	1
01_Aging_Young_v_Aged_vSMC	Nr3c1	0.000421517	-0.380827	0.446	0.632	1
01_Aging_Young_v_Aged_vSMC	Smad4	0.000431199	0.289384	0.714	0.453	1
01_Aging_Young_v_Aged_vSMC	Mbd1	0.000431758	0.219119	0.357	0.149	1
01_Aging_Young_v_Aged_vSMC	Dgkd	0.000436709	0.260495	0.393	0.169	1
01_Aging_Young_v_Aged_vSMC	Lipo3	0.000459117	0.105815	0.143	0.025	1
01_Aging_Young_v_Aged_vSMC	Ccdc3	0.000467883	0.294062	0.821	0.622	1
01_Aging_Young_v_Aged_vSMC	Ccdc71l	0.000475283	-0.306223	0.089	0.308	1
01_Aging_Young_v_Aged_vSMC	Kcnab1	0.000492656	0.404865	0.768	0.587	1
01_Aging_Young_v_Aged_vSMC	Rcan2	0.000497022	0.306167	0.982	0.866	1
01_Aging_Young_v_Aged_vSMC	Map1lc3a	0.000497099	0.219869	0.982	0.945	1
01_Aging_Young_v_Aged_vSMC	Aes	0.000497552	-0.233676	0.893	0.925	1
01_Aging_Young_v_Aged_vSMC	Mcur1	0.000526938	0.278774	0.839	0.582	1
01_Aging_Young_v_Aged_vSMC	Ybx1	0.000530502	-0.195373	1	0.985	1
01_Aging_Young_v_Aged_vSMC	Gpr21	0.000538984	0.156867	0.232	0.07	1
01_Aging_Young_v_Aged_vSMC	Arpc3	0.000544901	-0.283366	0.821	0.846	1
01_Aging_Young_v_Aged_vSMC	Pltp	0.000552067	-0.437117	0.107	0.328	1
01_Aging_Young_v_Aged_vSMC	Slc9a3r1	0.000558792	0.278516	0.429	0.214	1
01_Aging_Young_v_Aged_vSMC	Cap2	0.000571413	0.236898	0.804	0.567	1
01_Aging_Young_v_Aged_vSMC	Crlf2	0.000572727	-0.259776	0.054	0.269	1
01_Aging_Young_v_Aged_vSMC	Casq2	0.000582476	0.171051	0.25	0.08	1
01_Aging_Young_v_Aged_vSMC	Timp3	0.000593888	0.197272	1	0.97	1
01_Aging_Young_v_Aged_vSMC	Bag1	0.000612014	-0.319831	0.714	0.841	1
01_Aging_Young_v_Aged_vSMC	Cbx4	0.00061715	0.283381	0.375	0.174	1
01_Aging_Young_v_Aged_vSMC	Clic1	0.000639387	-0.299914	0.786	0.826	1
01_Aging_Young_v_Aged_vSMC	Dcun1d1	0.000656762	0.260698	0.464	0.234	1
01_Aging_Young_v_Aged_vSMC	Dyrk2	0.000673922	0.241039	0.571	0.318	1
01_Aging_Young_v_Aged_vSMC	Mt1	0.0006745	-0.761074	0.571	0.726	1
01_Aging_Young_v_Aged_vSMC	Sorbs1	0.000685502	0.215001	0.964	0.92	1
01_Aging_Young_v_Aged_vSMC	Uchl1	0.000696164	-0.388052	0.036	0.234	1
01_Aging_Young_v_Aged_vSMC	Zc3h4	0.000704189	0.168777	0.286	0.104	1
01_Aging_Young_v_Aged_vSMC	Agtr1b	0.000708394	-0.232431	0.018	0.209	1
01_Aging_Young_v_Aged_vSMC	Synpo2l	0.000713293	0.215628	0.232	0.075	1
01_Aging_Young_v_Aged_vSMC	Lrrc32	0.000722301	0.328007	0.786	0.562	1
01_Aging_Young_v_Aged_vSMC	Frmd4a	0.000732741	0.225839	0.607	0.353	1
01_Aging_Young_v_Aged_vSMC	Ppox	0.000741418	0.186729	0.286	0.1	1
01_Aging_Young_v_Aged_vSMC	Scn4b	0.000755729	0.25402	0.411	0.184	1
01_Aging_Young_v_Aged_vSMC	Cox7c	0.000759103	0.206898	1	0.985	1
01_Aging_Young_v_Aged_vSMC	Dhcr24	0.000763303	0.199748	0.339	0.134	1
01_Aging_Young_v_Aged_vSMC	Fech	0.000764016	0.212638	0.411	0.189	1
01_Aging_Young_v_Aged_vSMC	Zbtb10	0.000769488	0.213318	0.554	0.294	1
01_Aging_Young_v_Aged_vSMC	Dmp1	0.0007777	0.286463	0.107	0.015	1
01_Aging_Young_v_Aged_vSMC	Pcgf5	0.000782156	-0.34922	0.304	0.498	1
01_Aging_Young_v_Aged_vSMC	E2f5	0.000784463	0.182898	0.25	0.085	1
01_Aging_Young_v_Aged_vSMC	Aco2	0.000787129	0.230249	0.946	0.711	1
01_Aging_Young_v_Aged_vSMC	B2m	0.00079327	-0.436368	0.679	0.726	1
01_Aging_Young_v_Aged_vSMC	Tpm1	0.000817031	0.211824	1	1	1
01_Aging_Young_v_Aged_vSMC	Sppl2b	0.000819849	0.136296	0.232	0.07	1
01_Aging_Young_v_Aged_vSMC	Atcayos	0.000822342	0.218121	0.554	0.289	1
01_Aging_Young_v_Aged_vSMC	Cabin1	0.000831186	0.24194	0.571	0.303	1
01_Aging_Young_v_Aged_vSMC	Ppig	0.000832422	0.27937	0.839	0.627	1
01_Aging_Young_v_Aged_vSMC	Spop	0.000841149	0.237696	0.929	0.786	1
01_Aging_Young_v_Aged_vSMC	Atf3	0.000855545	-0.95027	0.411	0.597	1
01_Aging_Young_v_Aged_vSMC	C1qtnf6	0.000860579	0.153199	0.321	0.119	1
01_Aging_Young_v_Aged_vSMC	Anxa1	0.000862768	-0.37351	0.482	0.637	1
01_Aging_Young_v_Aged_vSMC	Prpf8	0.000878418	0.247156	0.625	0.363	1
01_Aging_Young_v_Aged_vSMC	Rad1	0.000885209	0.169008	0.286	0.104	1
01_Aging_Young_v_Aged_vSMC	Eif4g2	0.000902854	0.249436	0.982	0.91	1
01_Aging_Young_v_Aged_vSMC	Mfsd14a	0.000916295	0.23419	0.464	0.234	1
01_Aging_Young_v_Aged_vSMC	Rasgrp2	0.000917724	0.222215	1	0.886	1
01_Aging_Young_v_Aged_vSMC	Dclk1	0.000948888	0.236304	0.143	0.03	1
01_Aging_Young_v_Aged_vSMC	Slc22a17	0.000950996	-0.27072	0.054	0.259	1
01_Aging_Young_v_Aged_vSMC	Ckap4	0.000955168	0.185817	0.607	0.313	1
01_Aging_Young_v_Aged_vSMC	Btg1	0.000956889	-0.319686	0.893	0.935	1
01_Aging_Young_v_Aged_vSMC	C2cd2	0.000960239	0.285276	0.607	0.378	1
01_Aging_Young_v_Aged_vSMC	Gm10076	0.000971539	-0.319503	0.857	0.861	1
01_Aging_Young_v_Aged_vSMC	Gstm1	0.000979362	-0.417044	0.768	0.876	1
01_Aging_Young_v_Aged_vSMC	Ccdc149	0.000986962	0.152181	0.232	0.075	1
01_Aging_Young_v_Aged_vSMC	Tsc22d3	0.000987306	-0.45768	0.411	0.607	1
01_Aging_Young_v_Aged_vSMC	Atp5k	0.000990581	0.170149	0.982	0.955	1
02_Mature_Control_v_N3KO_vSMC	Notch3	2.91353e-144	2.05681	0.941	0.238	7.36425e-140
02_Mature_Control_v_N3KO_vSMC	Rps21	3.15384e-142	-1.27028	0.97	0.987	7.97164e-138
02_Mature_Control_v_N3KO_vSMC	Cmss1	9.05326e-134	1.30904	1	0.981	2.2883e-129
02_Mature_Control_v_N3KO_vSMC	S100a6	1.92105e-111	-2.56099	0.484	0.865	4.85565e-107
02_Mature_Control_v_N3KO_vSMC	Rps29	5.47459e-110	-1.11934	0.983	0.987	1.38376e-105
02_Mature_Control_v_N3KO_vSMC	Tmsb4x	2.70921e-109	-1.33323	0.996	0.989	6.8478e-105
02_Mature_Control_v_N3KO_vSMC	Rpl37	1.98887e-103	-1.13262	0.949	0.979	5.02706e-99
02_Mature_Control_v_N3KO_vSMC	Rpl37a	2.71207e-98	-1.1219	0.961	0.983	6.85503e-94
02_Mature_Control_v_N3KO_vSMC	Bc1	5.42911e-93	-1.62852	0.575	0.893	1.37226e-88
02_Mature_Control_v_N3KO_vSMC	Rps27	1.91619e-87	-1.05901	0.932	0.964	4.84336e-83
02_Mature_Control_v_N3KO_vSMC	Rpl39	2.22129e-87	-1.11229	0.888	0.953	5.61453e-83
02_Mature_Control_v_N3KO_vSMC	Gm42418	1.48265e-86	0.849255	1	1	3.74755e-82
02_Mature_Control_v_N3KO_vSMC	Itgbl1	5.27243e-79	-1.72191	0.011	0.363	1.33266e-74
02_Mature_Control_v_N3KO_vSMC	Rpl36	4.21096e-76	-0.99401	0.93	0.942	1.06436e-71
02_Mature_Control_v_N3KO_vSMC	Rpl38	5.86859e-75	-0.966226	0.903	0.946	1.48334e-70
02_Mature_Control_v_N3KO_vSMC	Rpl41	5.05826e-74	-0.820023	0.982	0.985	1.27853e-69
02_Mature_Control_v_N3KO_vSMC	Rpl34	6.11283e-74	-0.904594	0.955	0.966	1.54508e-69
02_Mature_Control_v_N3KO_vSMC	Map3k7cl	2.30633e-72	1.21503	0.748	0.212	5.82949e-68
02_Mature_Control_v_N3KO_vSMC	Sulf1	2.00344e-71	-1.76329	0.138	0.545	5.0639e-67
02_Mature_Control_v_N3KO_vSMC	Slc1a2	4.41037e-65	-1.61846	0.199	0.597	1.11476e-60
02_Mature_Control_v_N3KO_vSMC	Gphn	1.11538e-63	0.883127	0.977	0.775	2.81924e-59
02_Mature_Control_v_N3KO_vSMC	Sparcl1	3.46776e-63	0.697271	0.998	0.983	8.76512e-59
02_Mature_Control_v_N3KO_vSMC	Cst3	2.2092e-62	-0.821154	0.998	0.991	5.58396e-58
02_Mature_Control_v_N3KO_vSMC	Lgals1	2.63744e-62	-1.14769	0.886	0.921	6.66638e-58
02_Mature_Control_v_N3KO_vSMC	Atp1b1	4.00566e-60	0.977785	0.904	0.511	1.01247e-55
02_Mature_Control_v_N3KO_vSMC	Cog7	8.67532e-60	1.06056	0.764	0.283	2.19277e-55
02_Mature_Control_v_N3KO_vSMC	Ppp1r12c	2.87459e-57	0.940392	0.852	0.442	7.26581e-53
02_Mature_Control_v_N3KO_vSMC	Crispld2	6.01597e-55	1.25749	0.795	0.341	1.5206e-50
02_Mature_Control_v_N3KO_vSMC	Nalcn	6.06993e-55	-1.01038	0.035	0.33	1.53424e-50
02_Mature_Control_v_N3KO_vSMC	Fgf13	9.38028e-53	1.15979	0.682	0.227	2.37096e-48
02_Mature_Control_v_N3KO_vSMC	Cp	1.6788e-51	-1.15879	0.567	0.818	4.24333e-47
02_Mature_Control_v_N3KO_vSMC	Bgn	1.84091e-51	-1.09981	0.741	0.835	4.65308e-47
02_Mature_Control_v_N3KO_vSMC	Serpine2	1.09405e-50	-1.0076	0.718	0.85	2.76531e-46
02_Mature_Control_v_N3KO_vSMC	Camk1d	1.11226e-50	0.851891	0.978	0.809	2.81134e-46
02_Mature_Control_v_N3KO_vSMC	Wnt5b	5.12856e-50	1.02471	0.605	0.174	1.2963e-45
02_Mature_Control_v_N3KO_vSMC	Rps8	5.14354e-50	-0.618597	0.994	0.991	1.30008e-45
02_Mature_Control_v_N3KO_vSMC	Ppp1r12a	8.4002e-50	0.602111	0.991	0.94	2.12323e-45
02_Mature_Control_v_N3KO_vSMC	Kcnt2	6.63455e-49	-1.19981	0.081	0.384	1.67695e-44
02_Mature_Control_v_N3KO_vSMC	Sgcd	1.08504e-48	-1.03267	0.049	0.328	2.74255e-44
02_Mature_Control_v_N3KO_vSMC	Tnr	1.47485e-48	-1.45569	0.075	0.373	3.72784e-44
02_Mature_Control_v_N3KO_vSMC	Rpl35a	1.68355e-47	-0.684169	0.974	0.946	4.25535e-43
02_Mature_Control_v_N3KO_vSMC	Rplp2	2.00723e-47	-0.666678	0.968	0.961	5.07347e-43
02_Mature_Control_v_N3KO_vSMC	Fau	1.40615e-46	-0.61233	0.993	0.987	3.55418e-42
02_Mature_Control_v_N3KO_vSMC	Tinagl1	1.72618e-46	0.856819	0.916	0.646	4.36309e-42
02_Mature_Control_v_N3KO_vSMC	Nkd1	2.02933e-46	0.850922	0.795	0.403	5.12934e-42
02_Mature_Control_v_N3KO_vSMC	Nrip2	1.42984e-45	0.885309	0.612	0.189	3.61406e-41
02_Mature_Control_v_N3KO_vSMC	Myh11	4.10118e-45	0.61483	1	0.983	1.03661e-40
02_Mature_Control_v_N3KO_vSMC	Col3a1	1.26208e-44	-1.29282	0.314	0.609	3.19004e-40
02_Mature_Control_v_N3KO_vSMC	Cgnl1	3.95951e-44	-1.0438	0.16	0.47	1.0008e-39
02_Mature_Control_v_N3KO_vSMC	Apoe	7.15966e-44	-1.073	0.753	0.867	1.80968e-39
02_Mature_Control_v_N3KO_vSMC	Col6a1	7.38511e-44	-0.709368	0.023	0.253	1.86666e-39
02_Mature_Control_v_N3KO_vSMC	Lrrc10b	2.0207e-43	0.772554	0.425	0.058	5.10752e-39
02_Mature_Control_v_N3KO_vSMC	Rplp1	4.13687e-43	-0.554244	0.993	0.989	1.04563e-38
02_Mature_Control_v_N3KO_vSMC	Rps28	7.43192e-43	-0.77369	0.821	0.886	1.87849e-38
02_Mature_Control_v_N3KO_vSMC	Lars2	4.23915e-42	0.769289	0.898	0.577	1.07149e-37
02_Mature_Control_v_N3KO_vSMC	Rap1a	6.16593e-42	0.659038	0.961	0.818	1.5585e-37
02_Mature_Control_v_N3KO_vSMC	Cped1	1.2648e-41	-1.02504	0.582	0.779	3.19691e-37
02_Mature_Control_v_N3KO_vSMC	Rps15a	3.53684e-41	-0.648612	0.957	0.961	8.93972e-37
02_Mature_Control_v_N3KO_vSMC	Nrp2	1.52725e-40	-0.933359	0.107	0.391	3.86027e-36
02_Mature_Control_v_N3KO_vSMC	Serpine1	1.53371e-40	-1.35801	0.144	0.436	3.8766e-36
02_Mature_Control_v_N3KO_vSMC	Errfi1	1.82204e-40	1.01821	0.923	0.639	4.60538e-36
02_Mature_Control_v_N3KO_vSMC	Rpl30	8.51649e-40	-0.576264	0.983	0.983	2.15263e-35
02_Mature_Control_v_N3KO_vSMC	Pmepa1	1.84007e-39	-1.14557	0.403	0.644	4.65096e-35
02_Mature_Control_v_N3KO_vSMC	Asb2	2.42763e-39	0.790508	0.465	0.097	6.13609e-35
02_Mature_Control_v_N3KO_vSMC	Cfh	1.06699e-38	-1.14429	0.289	0.571	2.69693e-34
02_Mature_Control_v_N3KO_vSMC	Nupr1	9.11404e-38	-1.16243	0.496	0.723	2.30367e-33
02_Mature_Control_v_N3KO_vSMC	Pak3	1.63056e-36	-0.828925	0.053	0.288	4.1214e-32
02_Mature_Control_v_N3KO_vSMC	Tbx3os1	4.11111e-36	0.800678	0.455	0.099	1.03912e-31
02_Mature_Control_v_N3KO_vSMC	mt-Nd3	5.10455e-36	-0.63831	0.928	0.948	1.29023e-31
02_Mature_Control_v_N3KO_vSMC	Tesc	5.74954e-36	0.802944	0.502	0.142	1.45325e-31
02_Mature_Control_v_N3KO_vSMC	Atp2b4	6.15625e-36	0.722605	0.825	0.496	1.55605e-31
02_Mature_Control_v_N3KO_vSMC	Rpl35	1.16092e-35	-0.77792	0.832	0.865	2.93435e-31
02_Mature_Control_v_N3KO_vSMC	Atp5b	1.34589e-35	0.572827	0.975	0.835	3.40186e-31
02_Mature_Control_v_N3KO_vSMC	Ckb	1.71141e-35	0.631931	0.987	0.921	4.32575e-31
02_Mature_Control_v_N3KO_vSMC	mt-Nd2	3.33205e-35	0.397704	1	1	8.42209e-31
02_Mature_Control_v_N3KO_vSMC	Rps12	7.46912e-35	-0.522806	0.991	0.97	1.88789e-30
02_Mature_Control_v_N3KO_vSMC	Sox6	8.1821e-35	0.792913	0.859	0.571	2.06811e-30
02_Mature_Control_v_N3KO_vSMC	Ogn	1.94046e-34	-0.984919	0.562	0.783	4.90471e-30
02_Mature_Control_v_N3KO_vSMC	Rpl31	5.88114e-34	-0.67903	0.867	0.869	1.48652e-29
02_Mature_Control_v_N3KO_vSMC	Astn2	6.1751e-34	0.86334	0.35	0.045	1.56082e-29
02_Mature_Control_v_N3KO_vSMC	Col8a1	8.26558e-34	-1.08408	0.458	0.693	2.08921e-29
02_Mature_Control_v_N3KO_vSMC	Rpl36a	1.7137e-33	-0.670555	0.794	0.869	4.33156e-29
02_Mature_Control_v_N3KO_vSMC	Cox4i2	6.88964e-33	0.741995	0.452	0.112	1.74143e-28
02_Mature_Control_v_N3KO_vSMC	Ubb	1.16861e-32	0.401084	0.997	0.994	2.95377e-28
02_Mature_Control_v_N3KO_vSMC	Aebp1	2.21156e-32	-0.822921	0.056	0.268	5.58995e-28
02_Mature_Control_v_N3KO_vSMC	Rpl26	3.04743e-32	-0.483648	0.987	0.974	7.70268e-28
02_Mature_Control_v_N3KO_vSMC	Cavin1	1.14602e-31	0.497034	0.97	0.856	2.89667e-27
02_Mature_Control_v_N3KO_vSMC	Naaladl2	1.37406e-31	-0.802241	0.04	0.238	3.47308e-27
02_Mature_Control_v_N3KO_vSMC	Col6a2	1.98222e-31	-0.637699	0.072	0.296	5.01026e-27
02_Mature_Control_v_N3KO_vSMC	Cyb5r3	2.37949e-31	-0.831324	0.627	0.74	6.0144e-27
02_Mature_Control_v_N3KO_vSMC	Slc25a4	2.63627e-31	0.477986	0.991	0.914	6.66344e-27
02_Mature_Control_v_N3KO_vSMC	Rps15	7.17898e-31	-0.515895	0.986	0.976	1.81456e-26
02_Mature_Control_v_N3KO_vSMC	Filip1	1.22448e-30	0.632767	0.881	0.603	3.09499e-26
02_Mature_Control_v_N3KO_vSMC	Tpt1	2.33657e-30	0.374595	0.998	0.987	5.90592e-26
02_Mature_Control_v_N3KO_vSMC	Itgb1	4.3876e-30	-0.443549	0.991	0.987	1.10901e-25
02_Mature_Control_v_N3KO_vSMC	Slc4a3	5.30664e-30	0.632626	0.749	0.399	1.34131e-25
02_Mature_Control_v_N3KO_vSMC	Lrrk1	5.95478e-30	-0.722832	0.073	0.29	1.50513e-25
02_Mature_Control_v_N3KO_vSMC	Rpl22	2.20403e-29	-0.64122	0.889	0.906	5.57092e-25
02_Mature_Control_v_N3KO_vSMC	Ptp4a3	2.45232e-29	0.702673	0.678	0.33	6.19849e-25
02_Mature_Control_v_N3KO_vSMC	Calm2	1.03052e-28	0.438952	0.994	0.948	2.60474e-24
02_Mature_Control_v_N3KO_vSMC	Rpl23	1.24135e-28	-0.458575	0.984	0.976	3.13763e-24
02_Mature_Control_v_N3KO_vSMC	Gnas	3.04333e-28	0.414869	0.99	0.916	7.69231e-24
02_Mature_Control_v_N3KO_vSMC	Igfbp4	5.55764e-28	0.689456	0.564	0.225	1.40475e-23
02_Mature_Control_v_N3KO_vSMC	Olfml2a	6.99881e-28	0.581209	0.368	0.079	1.76902e-23
02_Mature_Control_v_N3KO_vSMC	Gm13889	3.8653e-27	0.650093	0.983	0.897	9.76992e-23
02_Mature_Control_v_N3KO_vSMC	Rps20	4.38668e-27	-0.505885	0.991	0.961	1.10878e-22
02_Mature_Control_v_N3KO_vSMC	Fhl2	7.77645e-27	-0.491872	0.014	0.157	1.96557e-22
02_Mature_Control_v_N3KO_vSMC	Nrarp	8.27655e-27	0.674985	0.253	0.021	2.09198e-22
02_Mature_Control_v_N3KO_vSMC	Slc22a3	9.52597e-27	-0.683704	0.103	0.322	2.40778e-22
02_Mature_Control_v_N3KO_vSMC	Cap2	1.47345e-26	0.600192	0.84	0.552	3.72429e-22
02_Mature_Control_v_N3KO_vSMC	Rps23	2.73476e-26	-0.445614	0.989	0.972	6.91238e-22
02_Mature_Control_v_N3KO_vSMC	Ndufa4l2	3.69366e-26	0.932666	0.535	0.232	9.33609e-22
02_Mature_Control_v_N3KO_vSMC	Scube3	3.97642e-26	-0.571448	0.039	0.21	1.00508e-21
02_Mature_Control_v_N3KO_vSMC	Igfbp7	4.06967e-26	-0.388583	0.999	0.998	1.02865e-21
02_Mature_Control_v_N3KO_vSMC	H3f3a	4.54975e-26	0.420219	0.981	0.886	1.15e-21
02_Mature_Control_v_N3KO_vSMC	Sorbs1	8.15165e-26	0.485723	0.946	0.742	2.06041e-21
02_Mature_Control_v_N3KO_vSMC	Crim1	1.96964e-25	-0.54508	0.984	0.966	4.97847e-21
02_Mature_Control_v_N3KO_vSMC	Cacnb4	2.45341e-25	0.626518	0.297	0.049	6.20125e-21
02_Mature_Control_v_N3KO_vSMC	Atp5a1	2.91439e-25	0.47543	0.945	0.796	7.3664e-21
02_Mature_Control_v_N3KO_vSMC	Mtus2	3.56185e-25	-0.737322	0.112	0.318	9.00294e-21
02_Mature_Control_v_N3KO_vSMC	P2rx1	4.46212e-25	-0.7154	0.125	0.337	1.12785e-20
02_Mature_Control_v_N3KO_vSMC	Tpm2	5.13495e-25	0.414429	0.998	0.998	1.29791e-20
02_Mature_Control_v_N3KO_vSMC	Thbs1	5.2384e-25	-1.03037	0.473	0.687	1.32406e-20
02_Mature_Control_v_N3KO_vSMC	Serf2	5.41064e-25	-0.602442	0.952	0.921	1.36759e-20
02_Mature_Control_v_N3KO_vSMC	Aldoc	9.33509e-25	-0.651871	0.07	0.258	2.35954e-20
02_Mature_Control_v_N3KO_vSMC	Lgals3	9.62429e-25	-0.690589	0.135	0.35	2.43264e-20
02_Mature_Control_v_N3KO_vSMC	Syne2	1.02236e-24	0.523338	0.959	0.863	2.58413e-20
02_Mature_Control_v_N3KO_vSMC	Prkag2	1.10094e-24	0.629012	0.521	0.212	2.78274e-20
02_Mature_Control_v_N3KO_vSMC	Kcnab1	1.1037e-24	0.60345	0.917	0.68	2.78971e-20
02_Mature_Control_v_N3KO_vSMC	Plpp3	1.18942e-24	0.579065	0.843	0.56	3.00637e-20
02_Mature_Control_v_N3KO_vSMC	Spop	3.20398e-24	0.546682	0.832	0.562	8.09838e-20
02_Mature_Control_v_N3KO_vSMC	Arhgap29	3.71584e-24	0.576839	0.778	0.474	9.39217e-20
02_Mature_Control_v_N3KO_vSMC	Mylk	5.25299e-24	0.348564	0.997	0.991	1.32774e-19
02_Mature_Control_v_N3KO_vSMC	Cdkn1c	5.48671e-24	0.64321	0.628	0.315	1.38682e-19
02_Mature_Control_v_N3KO_vSMC	Plce1	7.71283e-24	0.540983	0.901	0.663	1.9495e-19
02_Mature_Control_v_N3KO_vSMC	Rps17	9.24216e-24	-0.49064	0.924	0.921	2.33605e-19
02_Mature_Control_v_N3KO_vSMC	1700024B18Rik	1.59476e-23	-0.393088	0	0.101	4.03091e-19
02_Mature_Control_v_N3KO_vSMC	2200002D01Rik	2.28619e-23	-0.832362	0.181	0.388	5.77857e-19
02_Mature_Control_v_N3KO_vSMC	Mapre2	3.65331e-23	0.531826	0.759	0.468	9.23412e-19
02_Mature_Control_v_N3KO_vSMC	Rps13	4.04804e-23	-0.465246	0.964	0.929	1.02318e-18
02_Mature_Control_v_N3KO_vSMC	Timp2	5.39218e-23	-0.632694	0.629	0.732	1.36293e-18
02_Mature_Control_v_N3KO_vSMC	Mustn1	5.58351e-23	-0.610894	0.96	0.938	1.41129e-18
02_Mature_Control_v_N3KO_vSMC	Itpk1	6.22547e-23	0.576088	0.594	0.288	1.57355e-18
02_Mature_Control_v_N3KO_vSMC	Ppm1l	6.662e-23	0.630578	0.736	0.44	1.68389e-18
02_Mature_Control_v_N3KO_vSMC	Rps25	6.95928e-23	-0.464548	0.956	0.948	1.75903e-18
02_Mature_Control_v_N3KO_vSMC	Erbb4	1.13624e-22	-0.847843	0.029	0.174	2.87197e-18
02_Mature_Control_v_N3KO_vSMC	Lrig1	1.22586e-22	0.51939	0.49	0.193	3.09849e-18
02_Mature_Control_v_N3KO_vSMC	Chchd2	1.31819e-22	0.343395	0.994	0.966	3.33186e-18
02_Mature_Control_v_N3KO_vSMC	Casp4	1.33544e-22	-1.04089	0.147	0.356	3.37546e-18
02_Mature_Control_v_N3KO_vSMC	Lgalsl	1.97297e-22	0.516654	0.848	0.575	4.98689e-18
02_Mature_Control_v_N3KO_vSMC	Pam	3.01301e-22	-0.94122	0.43	0.609	7.61568e-18
02_Mature_Control_v_N3KO_vSMC	Itga8	4.99094e-22	-0.918661	0.471	0.62	1.26151e-17
02_Mature_Control_v_N3KO_vSMC	Camta1	5.18668e-22	0.573977	0.635	0.324	1.31098e-17
02_Mature_Control_v_N3KO_vSMC	Svil	7.06293e-22	-0.773212	0.356	0.539	1.78523e-17
02_Mature_Control_v_N3KO_vSMC	Mt1	1.25e-21	-1.23579	0.612	0.792	3.15949e-17
02_Mature_Control_v_N3KO_vSMC	Camk2a	1.27086e-21	-0.718068	0.127	0.322	3.21222e-17
02_Mature_Control_v_N3KO_vSMC	Igfbp2	1.76759e-21	-0.58524	0.024	0.157	4.46776e-17
02_Mature_Control_v_N3KO_vSMC	C230004F18Rik	2.31846e-21	-0.492203	0.04	0.187	5.86013e-17
02_Mature_Control_v_N3KO_vSMC	Slc8a1	3.2424e-21	0.676182	0.568	0.279	8.1955e-17
02_Mature_Control_v_N3KO_vSMC	Dbp	3.97204e-21	-0.692669	0.124	0.315	1.00397e-16
02_Mature_Control_v_N3KO_vSMC	S100a13	4.18875e-21	-0.644314	0.187	0.384	1.05875e-16
02_Mature_Control_v_N3KO_vSMC	Pde5a	5.02338e-21	0.454138	0.94	0.745	1.26971e-16
02_Mature_Control_v_N3KO_vSMC	Mt3	7.95905e-21	-0.610482	0.05	0.204	2.01173e-16
02_Mature_Control_v_N3KO_vSMC	Rsrp1	9.34549e-21	0.626329	0.654	0.384	2.36217e-16
02_Mature_Control_v_N3KO_vSMC	Pgf	1.07914e-20	0.518014	0.405	0.139	2.72764e-16
02_Mature_Control_v_N3KO_vSMC	Camk2n1	1.14157e-20	-0.766888	0.579	0.697	2.88543e-16
02_Mature_Control_v_N3KO_vSMC	Ptn	1.25004e-20	-0.906358	0.274	0.47	3.15961e-16
02_Mature_Control_v_N3KO_vSMC	Atp5d	1.49376e-20	0.444306	0.914	0.708	3.77564e-16
02_Mature_Control_v_N3KO_vSMC	Cox6c	1.50464e-20	-0.503916	0.934	0.933	3.80314e-16
02_Mature_Control_v_N3KO_vSMC	Pcsk1n	1.51253e-20	-0.620539	0.086	0.258	3.82306e-16
02_Mature_Control_v_N3KO_vSMC	Aldoa	1.81244e-20	0.465293	0.892	0.702	4.58111e-16
02_Mature_Control_v_N3KO_vSMC	Rps26	1.85073e-20	-0.588258	0.833	0.854	4.67791e-16
02_Mature_Control_v_N3KO_vSMC	Pfn1	1.87376e-20	0.485941	0.878	0.642	4.73611e-16
02_Mature_Control_v_N3KO_vSMC	Ank2	1.98033e-20	-0.635417	0.08	0.249	5.00548e-16
02_Mature_Control_v_N3KO_vSMC	Casq2	2.39552e-20	0.512375	0.224	0.028	6.05493e-16
02_Mature_Control_v_N3KO_vSMC	Oaz2	2.50532e-20	0.501539	0.647	0.345	6.33243e-16
02_Mature_Control_v_N3KO_vSMC	Sh3bgr	3.00374e-20	0.554737	0.541	0.258	7.59225e-16
02_Mature_Control_v_N3KO_vSMC	Kif5a	3.47943e-20	-0.797108	0.176	0.365	8.79461e-16
02_Mature_Control_v_N3KO_vSMC	Fam124a	3.63012e-20	-0.591756	0.122	0.305	9.17549e-16
02_Mature_Control_v_N3KO_vSMC	Crip2	4.66015e-20	0.4537	0.949	0.783	1.1779e-15
02_Mature_Control_v_N3KO_vSMC	Gm47283	4.81838e-20	0.607902	0.691	0.397	1.21789e-15
02_Mature_Control_v_N3KO_vSMC	Xirp1	5.86193e-20	0.528814	0.333	0.099	1.48166e-15
02_Mature_Control_v_N3KO_vSMC	Cd9	6.11484e-20	0.515151	0.86	0.65	1.54559e-15
02_Mature_Control_v_N3KO_vSMC	Rpl27a	6.32563e-20	-0.376179	0.993	0.976	1.59887e-15
02_Mature_Control_v_N3KO_vSMC	Cd44	6.60744e-20	-0.538616	0.026	0.155	1.6701e-15
02_Mature_Control_v_N3KO_vSMC	Tnfaip8	9.04867e-20	0.493029	0.452	0.18	2.28714e-15
02_Mature_Control_v_N3KO_vSMC	Slc25a5	1.41244e-19	0.484886	0.773	0.487	3.57009e-15
02_Mature_Control_v_N3KO_vSMC	Cdh6	1.55321e-19	0.515637	0.431	0.161	3.9259e-15
02_Mature_Control_v_N3KO_vSMC	Trp53i11	1.59221e-19	0.521415	0.578	0.29	4.02447e-15
02_Mature_Control_v_N3KO_vSMC	Mamdc2	1.77112e-19	0.478486	0.202	0.021	4.47667e-15
02_Mature_Control_v_N3KO_vSMC	Chchd10	1.89322e-19	0.614953	0.457	0.191	4.78531e-15
02_Mature_Control_v_N3KO_vSMC	Atp5e	2.02907e-19	-0.508442	0.772	0.826	5.12866e-15
02_Mature_Control_v_N3KO_vSMC	Cpe	2.07423e-19	-0.473411	0.929	0.933	5.24282e-15
02_Mature_Control_v_N3KO_vSMC	Cabp1	2.51029e-19	0.492008	0.464	0.197	6.345e-15
02_Mature_Control_v_N3KO_vSMC	Rps27a	3.04249e-19	-0.360889	0.986	0.981	7.69021e-15
02_Mature_Control_v_N3KO_vSMC	Btf3	4.9598e-19	0.428452	0.872	0.612	1.25364e-14
02_Mature_Control_v_N3KO_vSMC	Pde3a	5.68735e-19	0.385925	0.99	0.948	1.43753e-14
02_Mature_Control_v_N3KO_vSMC	Aoc3	5.93346e-19	0.508788	0.717	0.44	1.49974e-14
02_Mature_Control_v_N3KO_vSMC	Rbpms2	6.0895e-19	0.469389	0.699	0.416	1.53918e-14
02_Mature_Control_v_N3KO_vSMC	Hnrnpa2b1	7.37786e-19	0.454461	0.904	0.665	1.86483e-14
02_Mature_Control_v_N3KO_vSMC	Cab39	7.82443e-19	0.443976	0.68	0.384	1.9777e-14
02_Mature_Control_v_N3KO_vSMC	Tppp3	9.3323e-19	0.588393	0.319	0.097	2.35883e-14
02_Mature_Control_v_N3KO_vSMC	Utrn	1.02961e-18	-0.430358	0.995	0.985	2.60245e-14
02_Mature_Control_v_N3KO_vSMC	Cebpb	1.21641e-18	1.04143	0.805	0.644	3.0746e-14
02_Mature_Control_v_N3KO_vSMC	Oaz1	1.30584e-18	0.382727	0.974	0.865	3.30064e-14
02_Mature_Control_v_N3KO_vSMC	Il6	1.37618e-18	-0.802056	0.038	0.172	3.47845e-14
02_Mature_Control_v_N3KO_vSMC	2010111I01Rik	1.52185e-18	0.440829	0.891	0.672	3.84662e-14
02_Mature_Control_v_N3KO_vSMC	Gm10076	1.64638e-18	-0.603947	0.581	0.687	4.1614e-14
02_Mature_Control_v_N3KO_vSMC	Tbx15	2.09699e-18	0.516345	0.636	0.356	5.30035e-14
02_Mature_Control_v_N3KO_vSMC	Anxa1	2.10691e-18	-0.767948	0.322	0.498	5.32544e-14
02_Mature_Control_v_N3KO_vSMC	Filip1l	2.24683e-18	0.338073	0.998	0.987	5.67909e-14
02_Mature_Control_v_N3KO_vSMC	Epb41l3	3.16452e-18	-0.280596	0.007	0.101	7.99863e-14
02_Mature_Control_v_N3KO_vSMC	Rragd	3.18032e-18	0.405043	0.324	0.097	8.03858e-14
02_Mature_Control_v_N3KO_vSMC	Tbx3	5.01448e-18	0.455384	0.414	0.167	1.26746e-13
02_Mature_Control_v_N3KO_vSMC	Bsg	5.04201e-18	0.464176	0.809	0.579	1.27442e-13
02_Mature_Control_v_N3KO_vSMC	Carmn	5.29466e-18	0.566654	0.429	0.182	1.33828e-13
02_Mature_Control_v_N3KO_vSMC	mt-Cytb	5.51403e-18	0.238558	1	1	1.39373e-13
02_Mature_Control_v_N3KO_vSMC	Emp3	5.78448e-18	-0.740818	0.508	0.62	1.46208e-13
02_Mature_Control_v_N3KO_vSMC	Tsc22d1	6.71883e-18	0.446996	0.964	0.845	1.69825e-13
02_Mature_Control_v_N3KO_vSMC	Tuba1c	9.08837e-18	0.547338	0.791	0.571	2.29718e-13
02_Mature_Control_v_N3KO_vSMC	Gucy1b1	1.3848e-17	0.418439	0.907	0.727	3.50021e-13
02_Mature_Control_v_N3KO_vSMC	Ppm1e	1.53244e-17	0.457828	0.468	0.208	3.8734e-13
02_Mature_Control_v_N3KO_vSMC	Elob	1.74967e-17	-0.481477	0.806	0.824	4.42246e-13
02_Mature_Control_v_N3KO_vSMC	Fam81a	1.75986e-17	0.414066	0.29	0.082	4.44821e-13
02_Mature_Control_v_N3KO_vSMC	Kcnb1	1.83037e-17	0.453807	0.561	0.294	4.62644e-13
02_Mature_Control_v_N3KO_vSMC	Fam162a	1.87008e-17	0.475041	0.518	0.262	4.72682e-13
02_Mature_Control_v_N3KO_vSMC	Col5a2	2.03602e-17	-0.628656	0.131	0.298	5.14625e-13
02_Mature_Control_v_N3KO_vSMC	Tmem100	2.11797e-17	0.550554	0.331	0.112	5.35339e-13
02_Mature_Control_v_N3KO_vSMC	Gpr20	2.2924e-17	0.420326	0.3	0.088	5.79426e-13
02_Mature_Control_v_N3KO_vSMC	Uba2	2.55647e-17	0.415893	0.856	0.594	6.46173e-13
02_Mature_Control_v_N3KO_vSMC	Rbp1	2.60241e-17	-0.495199	0.062	0.204	6.57786e-13
02_Mature_Control_v_N3KO_vSMC	Uqcrc2	2.85841e-17	0.418943	0.594	0.311	7.22491e-13
02_Mature_Control_v_N3KO_vSMC	Gm19951	2.91451e-17	0.422642	0.466	0.2	7.36673e-13
02_Mature_Control_v_N3KO_vSMC	Atp5g2	3.23265e-17	0.427147	0.846	0.618	8.17084e-13
02_Mature_Control_v_N3KO_vSMC	Tns3	4.21918e-17	-0.665157	0.24	0.412	1.06644e-12
02_Mature_Control_v_N3KO_vSMC	S100a4	5.09665e-17	-0.612329	0.047	0.178	1.28823e-12
02_Mature_Control_v_N3KO_vSMC	Cuedc1	5.17805e-17	0.42242	0.443	0.191	1.3088e-12
02_Mature_Control_v_N3KO_vSMC	Rcan2	5.45637e-17	0.396181	0.924	0.753	1.37915e-12
02_Mature_Control_v_N3KO_vSMC	Rpl32	5.65697e-17	-0.397922	0.966	0.936	1.42986e-12
02_Mature_Control_v_N3KO_vSMC	Nudt4	6.01498e-17	-0.446974	0.953	0.942	1.52035e-12
02_Mature_Control_v_N3KO_vSMC	Hspa1a	6.57083e-17	1.21292	0.498	0.258	1.66084e-12
02_Mature_Control_v_N3KO_vSMC	Cacna1g	8.68963e-17	0.352207	0.172	0.017	2.19639e-12
02_Mature_Control_v_N3KO_vSMC	Gm4876	9.67459e-17	0.536344	0.567	0.311	2.44535e-12
02_Mature_Control_v_N3KO_vSMC	Slc22a2	9.86395e-17	-0.775735	0.069	0.212	2.49321e-12
02_Mature_Control_v_N3KO_vSMC	Tomm7	1.27322e-16	-0.537533	0.482	0.614	3.21818e-12
02_Mature_Control_v_N3KO_vSMC	Mbnl1	1.51547e-16	-0.597392	0.742	0.762	3.83049e-12
02_Mature_Control_v_N3KO_vSMC	Smim5	1.72442e-16	0.372505	0.212	0.039	4.35864e-12
02_Mature_Control_v_N3KO_vSMC	Ndufb8	2.2088e-16	0.430321	0.797	0.536	5.58297e-12
02_Mature_Control_v_N3KO_vSMC	Tbx2	2.28382e-16	0.399159	0.39	0.155	5.77259e-12
02_Mature_Control_v_N3KO_vSMC	Fn1	2.59876e-16	-0.800956	0.205	0.369	6.56863e-12
02_Mature_Control_v_N3KO_vSMC	Morf4l1	3.2978e-16	-0.375867	0.961	0.957	8.33552e-12
02_Mature_Control_v_N3KO_vSMC	Crip1	3.75305e-16	-0.422269	0.998	0.996	9.48622e-12
02_Mature_Control_v_N3KO_vSMC	Kcne4	3.9277e-16	0.520555	0.44	0.191	9.92765e-12
02_Mature_Control_v_N3KO_vSMC	Cystm1	4.08912e-16	0.398903	0.64	0.352	1.03357e-11
02_Mature_Control_v_N3KO_vSMC	Eml2	4.69606e-16	0.430929	0.538	0.266	1.18698e-11
02_Mature_Control_v_N3KO_vSMC	Mcam	4.86652e-16	0.42998	0.852	0.622	1.23006e-11
02_Mature_Control_v_N3KO_vSMC	Ppp1cb	4.91006e-16	0.389378	0.908	0.727	1.24107e-11
02_Mature_Control_v_N3KO_vSMC	Wtip	5.57676e-16	0.366728	0.968	0.826	1.40958e-11
02_Mature_Control_v_N3KO_vSMC	Rasl11a	5.94947e-16	0.662121	0.67	0.408	1.50379e-11
02_Mature_Control_v_N3KO_vSMC	Tmsb10	6.8912e-16	-0.660572	0.229	0.391	1.74182e-11
02_Mature_Control_v_N3KO_vSMC	Tagln2	7.08072e-16	0.427579	0.795	0.571	1.78972e-11
02_Mature_Control_v_N3KO_vSMC	Srl	7.17831e-16	0.376568	0.204	0.039	1.81439e-11
02_Mature_Control_v_N3KO_vSMC	Tspo	8.99442e-16	-0.567393	0.703	0.74	2.27343e-11
02_Mature_Control_v_N3KO_vSMC	Lama2	9.01464e-16	-0.617902	0.254	0.436	2.27854e-11
02_Mature_Control_v_N3KO_vSMC	Ndufv2	9.36202e-16	0.426571	0.585	0.33	2.36634e-11
02_Mature_Control_v_N3KO_vSMC	Phactr1	1.02209e-15	-0.48827	0.092	0.24	2.58343e-11
02_Mature_Control_v_N3KO_vSMC	Nmnat2	1.05883e-15	0.410677	0.32	0.112	2.6763e-11
02_Mature_Control_v_N3KO_vSMC	Rasgef1b	1.13202e-15	0.451227	0.297	0.099	2.86131e-11
02_Mature_Control_v_N3KO_vSMC	Malat1	1.16698e-15	0.189736	1	1	2.94965e-11
02_Mature_Control_v_N3KO_vSMC	Atp5f1	1.23054e-15	0.415915	0.824	0.571	3.11032e-11
02_Mature_Control_v_N3KO_vSMC	Dtx3	1.57862e-15	0.44056	0.389	0.163	3.99013e-11
02_Mature_Control_v_N3KO_vSMC	Sec61g	1.63044e-15	-0.571621	0.599	0.661	4.1211e-11
02_Mature_Control_v_N3KO_vSMC	Bcar3	1.64156e-15	0.462662	0.432	0.197	4.14921e-11
02_Mature_Control_v_N3KO_vSMC	Ube2s	1.72599e-15	0.428375	0.612	0.345	4.36261e-11
02_Mature_Control_v_N3KO_vSMC	S100a11	1.94622e-15	-0.441937	0.896	0.878	4.91927e-11
02_Mature_Control_v_N3KO_vSMC	Atox1	2.22279e-15	-0.608242	0.478	0.577	5.61832e-11
02_Mature_Control_v_N3KO_vSMC	Loxl2	2.40489e-15	-0.563053	0.1	0.249	6.0786e-11
02_Mature_Control_v_N3KO_vSMC	Idh2	2.84358e-15	0.402737	0.617	0.348	7.18743e-11
02_Mature_Control_v_N3KO_vSMC	2900026A02Rik	2.88952e-15	-0.515799	0.757	0.783	7.30355e-11
02_Mature_Control_v_N3KO_vSMC	Pnpla2	3.36398e-15	0.405135	0.468	0.219	8.50279e-11
02_Mature_Control_v_N3KO_vSMC	Rasa4	3.36838e-15	-0.379974	0.042	0.159	8.51391e-11
02_Mature_Control_v_N3KO_vSMC	Jph2	4.23645e-15	0.464527	0.593	0.343	1.07081e-10
02_Mature_Control_v_N3KO_vSMC	Atp2a2	4.75387e-15	0.350204	0.98	0.916	1.20159e-10
02_Mature_Control_v_N3KO_vSMC	Angpt1	5.23067e-15	0.424661	0.615	0.354	1.32211e-10
02_Mature_Control_v_N3KO_vSMC	Jag1	6.22065e-15	0.425726	0.438	0.206	1.57233e-10
02_Mature_Control_v_N3KO_vSMC	Ccdc3	7.68774e-15	0.407776	0.673	0.418	1.94315e-10
02_Mature_Control_v_N3KO_vSMC	Camk2g	7.93002e-15	0.417158	0.811	0.582	2.00439e-10
02_Mature_Control_v_N3KO_vSMC	Cnbp	8.16155e-15	0.414231	0.837	0.646	2.06291e-10
02_Mature_Control_v_N3KO_vSMC	Pip5k1b	8.55449e-15	0.455173	0.551	0.309	2.16223e-10
02_Mature_Control_v_N3KO_vSMC	Cacna1h	1.04649e-14	0.31115	0.184	0.032	2.64511e-10
02_Mature_Control_v_N3KO_vSMC	Mrpl52	1.25722e-14	-0.575939	0.384	0.511	3.17775e-10
02_Mature_Control_v_N3KO_vSMC	mt-Nd4	1.28925e-14	0.200049	0.999	1	3.25872e-10
02_Mature_Control_v_N3KO_vSMC	Gpm6b	1.2913e-14	-0.491596	0.06	0.187	3.26389e-10
02_Mature_Control_v_N3KO_vSMC	Atp5c1	1.32394e-14	0.386585	0.826	0.577	3.34639e-10
02_Mature_Control_v_N3KO_vSMC	Acta2	1.35894e-14	0.311961	0.999	1	3.43487e-10
02_Mature_Control_v_N3KO_vSMC	Pdlim4	1.37799e-14	-0.337231	0.023	0.12	3.48302e-10
02_Mature_Control_v_N3KO_vSMC	Arhgef7	1.40826e-14	0.41581	0.868	0.642	3.55953e-10
02_Mature_Control_v_N3KO_vSMC	Vps37b	1.41797e-14	0.493962	0.327	0.129	3.58406e-10
02_Mature_Control_v_N3KO_vSMC	Ctnna3	1.6801e-14	0.35172	0.984	0.946	4.24661e-10
02_Mature_Control_v_N3KO_vSMC	Cacna1c	1.8546e-14	0.379565	0.944	0.809	4.68768e-10
02_Mature_Control_v_N3KO_vSMC	Dclk1	1.92077e-14	-0.443037	0.024	0.122	4.85493e-10
02_Mature_Control_v_N3KO_vSMC	Lipg	1.99318e-14	0.388183	0.149	0.015	5.03795e-10
02_Mature_Control_v_N3KO_vSMC	Jam3	2.03205e-14	0.377739	0.496	0.247	5.13621e-10
02_Mature_Control_v_N3KO_vSMC	Pdlim1	2.21036e-14	-0.570488	0.597	0.68	5.5869e-10
02_Mature_Control_v_N3KO_vSMC	Lmcd1	3.18168e-14	-0.731298	0.331	0.474	8.042e-10
02_Mature_Control_v_N3KO_vSMC	Timp4	3.4534e-14	0.352787	0.205	0.047	8.72881e-10
02_Mature_Control_v_N3KO_vSMC	Colec12	3.63287e-14	-0.639343	0.148	0.303	9.18244e-10
02_Mature_Control_v_N3KO_vSMC	Kcnq4	4.20088e-14	0.265865	0.133	0.009	1.06181e-09
02_Mature_Control_v_N3KO_vSMC	Pls3	5.10156e-14	-0.405594	0.873	0.876	1.28947e-09
02_Mature_Control_v_N3KO_vSMC	Rpl23a	5.10507e-14	-0.335778	0.973	0.936	1.29036e-09
02_Mature_Control_v_N3KO_vSMC	Uqcr11	6.07567e-14	-0.533654	0.753	0.755	1.53569e-09
02_Mature_Control_v_N3KO_vSMC	Rgs5	6.18546e-14	0.786812	0.613	0.425	1.56344e-09
02_Mature_Control_v_N3KO_vSMC	Mpp2	6.75466e-14	0.329652	0.204	0.047	1.70731e-09
02_Mature_Control_v_N3KO_vSMC	Cyc1	7.02731e-14	0.340994	0.608	0.348	1.77622e-09
02_Mature_Control_v_N3KO_vSMC	Fgf1	7.03546e-14	0.348977	0.779	0.53	1.77828e-09
02_Mature_Control_v_N3KO_vSMC	Amigo2	7.53731e-14	0.335749	0.359	0.148	1.90513e-09
02_Mature_Control_v_N3KO_vSMC	Stom	8.59502e-14	0.412226	0.586	0.341	2.17248e-09
02_Mature_Control_v_N3KO_vSMC	Rbm24	8.64802e-14	0.469476	0.592	0.365	2.18587e-09
02_Mature_Control_v_N3KO_vSMC	Myo18a	8.9858e-14	0.41494	0.516	0.283	2.27125e-09
02_Mature_Control_v_N3KO_vSMC	9530034E10Rik	9.49664e-14	0.324712	0.133	0.011	2.40037e-09
02_Mature_Control_v_N3KO_vSMC	Bmp2	1.06307e-13	-0.567594	0.253	0.406	2.68703e-09
02_Mature_Control_v_N3KO_vSMC	Myl9	1.12114e-13	0.257105	0.999	0.985	2.8338e-09
02_Mature_Control_v_N3KO_vSMC	Enpep	1.12311e-13	-0.467206	0.103	0.245	2.83877e-09
02_Mature_Control_v_N3KO_vSMC	AW011738	1.16861e-13	0.33675	0.2	0.047	2.95377e-09
02_Mature_Control_v_N3KO_vSMC	Vdac2	1.22396e-13	0.376486	0.764	0.517	3.09367e-09
02_Mature_Control_v_N3KO_vSMC	Sept8	1.47545e-13	0.407008	0.578	0.33	3.72935e-09
02_Mature_Control_v_N3KO_vSMC	Pdcl3	1.49972e-13	0.376752	0.663	0.414	3.79069e-09
02_Mature_Control_v_N3KO_vSMC	Pea15a	1.51897e-13	-0.533395	0.274	0.423	3.83935e-09
02_Mature_Control_v_N3KO_vSMC	C1s1	1.56659e-13	0.337867	0.373	0.163	3.95972e-09
02_Mature_Control_v_N3KO_vSMC	Kif3a	1.68813e-13	0.375495	0.379	0.17	4.26692e-09
02_Mature_Control_v_N3KO_vSMC	Synm	1.87795e-13	0.386955	0.799	0.599	4.7467e-09
02_Mature_Control_v_N3KO_vSMC	Inpp4b	1.92251e-13	0.316563	0.829	0.599	4.85933e-09
02_Mature_Control_v_N3KO_vSMC	mt-Atp6	2.53383e-13	0.180523	1	1	6.40452e-09
02_Mature_Control_v_N3KO_vSMC	Cdk14	2.56045e-13	-0.554755	0.219	0.378	6.47179e-09
02_Mature_Control_v_N3KO_vSMC	Ndufa2	2.95845e-13	-0.497698	0.77	0.773	7.47777e-09
02_Mature_Control_v_N3KO_vSMC	Ttll7	2.98324e-13	0.34097	0.868	0.672	7.54044e-09
02_Mature_Control_v_N3KO_vSMC	Dock5	2.99643e-13	-0.517338	0.195	0.343	7.57377e-09
02_Mature_Control_v_N3KO_vSMC	Tmem38b	3.0512e-13	0.360477	0.55	0.313	7.71221e-09
02_Mature_Control_v_N3KO_vSMC	Son	3.24334e-13	-0.385183	0.92	0.91	8.19786e-09
02_Mature_Control_v_N3KO_vSMC	Serping1	3.29896e-13	-0.517489	0.6	0.663	8.33845e-09
02_Mature_Control_v_N3KO_vSMC	Ndufb10	3.41546e-13	0.315569	0.872	0.637	8.63291e-09
02_Mature_Control_v_N3KO_vSMC	Nrep	3.47528e-13	0.323973	0.326	0.127	8.78413e-09
02_Mature_Control_v_N3KO_vSMC	Kalrn	3.64595e-13	-0.538724	0.546	0.655	9.21552e-09
02_Mature_Control_v_N3KO_vSMC	Kcna5	3.79875e-13	0.299822	0.154	0.024	9.60173e-09
02_Mature_Control_v_N3KO_vSMC	Hspa8	4.11732e-13	0.313555	0.983	0.931	1.04069e-08
02_Mature_Control_v_N3KO_vSMC	Gucy1a2	4.11941e-13	0.511761	0.652	0.423	1.04122e-08
02_Mature_Control_v_N3KO_vSMC	Kctd10	5.07411e-13	-0.510839	0.467	0.582	1.28253e-08
02_Mature_Control_v_N3KO_vSMC	Rpl28	5.42159e-13	-0.323118	0.973	0.961	1.37036e-08
02_Mature_Control_v_N3KO_vSMC	Bcr	5.59855e-13	0.640373	0.565	0.354	1.41509e-08
02_Mature_Control_v_N3KO_vSMC	Ngf	5.97399e-13	0.333854	0.114	0.004	1.50999e-08
02_Mature_Control_v_N3KO_vSMC	Cdh13	6.09544e-13	-0.418953	0.042	0.146	1.54068e-08
02_Mature_Control_v_N3KO_vSMC	Fgl2	6.80932e-13	0.464528	0.291	0.112	1.72112e-08
02_Mature_Control_v_N3KO_vSMC	Pnisr	7.89372e-13	0.381274	0.681	0.442	1.99522e-08
02_Mature_Control_v_N3KO_vSMC	Slc38a11	8.56933e-13	0.463104	0.819	0.603	2.16598e-08
02_Mature_Control_v_N3KO_vSMC	Aldh2	9.6139e-13	0.380541	0.687	0.448	2.43001e-08
02_Mature_Control_v_N3KO_vSMC	Cd82	1.12616e-12	0.294968	0.423	0.195	2.84649e-08
02_Mature_Control_v_N3KO_vSMC	Id1	1.13889e-12	0.613026	0.575	0.367	2.87866e-08
02_Mature_Control_v_N3KO_vSMC	Entpd1	1.15667e-12	0.376928	0.698	0.466	2.92359e-08
02_Mature_Control_v_N3KO_vSMC	Nr1d1	1.23423e-12	-0.522633	0.271	0.416	3.11965e-08
02_Mature_Control_v_N3KO_vSMC	Ppargc1b	1.25511e-12	0.330063	0.286	0.107	3.17242e-08
02_Mature_Control_v_N3KO_vSMC	Arhgdib	1.29233e-12	-0.581645	0.17	0.315	3.2665e-08
02_Mature_Control_v_N3KO_vSMC	Prrx1	1.37541e-12	-0.566129	0.537	0.612	3.47649e-08
02_Mature_Control_v_N3KO_vSMC	Etnk2	1.40355e-12	0.27979	0.205	0.054	3.54762e-08
02_Mature_Control_v_N3KO_vSMC	Pcdh7	1.44126e-12	-0.773311	0.053	0.161	3.64293e-08
02_Mature_Control_v_N3KO_vSMC	Fgf2	1.54331e-12	-0.399837	0.08	0.204	3.90088e-08
02_Mature_Control_v_N3KO_vSMC	Cobll1	1.56183e-12	0.356916	0.796	0.577	3.94769e-08
02_Mature_Control_v_N3KO_vSMC	Cwc15	1.58602e-12	0.324852	0.563	0.309	4.00881e-08
02_Mature_Control_v_N3KO_vSMC	Slc19a1	1.65722e-12	0.309578	0.412	0.189	4.1888e-08
02_Mature_Control_v_N3KO_vSMC	Rpl24	1.65936e-12	-0.317939	0.984	0.959	4.19421e-08
02_Mature_Control_v_N3KO_vSMC	Endod1	1.69909e-12	-0.509712	0.683	0.706	4.29463e-08
02_Mature_Control_v_N3KO_vSMC	Elovl5	1.72152e-12	0.369827	0.351	0.157	4.35131e-08
02_Mature_Control_v_N3KO_vSMC	Gng11	1.83511e-12	0.336429	0.905	0.738	4.63843e-08
02_Mature_Control_v_N3KO_vSMC	Lmod1	1.90833e-12	0.294991	0.987	0.918	4.8235e-08
02_Mature_Control_v_N3KO_vSMC	Slc50a1	1.91435e-12	0.318134	0.308	0.122	4.8387e-08
02_Mature_Control_v_N3KO_vSMC	Tmem51	2.2188e-12	0.370365	0.516	0.281	5.60824e-08
02_Mature_Control_v_N3KO_vSMC	Atp5j2	2.2797e-12	-0.472097	0.754	0.764	5.76218e-08
02_Mature_Control_v_N3KO_vSMC	Maf	2.28205e-12	0.398077	0.452	0.242	5.76812e-08
02_Mature_Control_v_N3KO_vSMC	Jund	2.42488e-12	0.473202	0.94	0.843	6.12914e-08
02_Mature_Control_v_N3KO_vSMC	Cycs	2.43058e-12	0.328901	0.735	0.479	6.14353e-08
02_Mature_Control_v_N3KO_vSMC	Perp	2.67185e-12	0.381191	0.517	0.285	6.75338e-08
02_Mature_Control_v_N3KO_vSMC	Kcnip1	2.91529e-12	0.433085	0.152	0.028	7.36869e-08
02_Mature_Control_v_N3KO_vSMC	Ndufs2	2.98056e-12	0.358305	0.668	0.418	7.53366e-08
02_Mature_Control_v_N3KO_vSMC	Mospd1	3.02119e-12	0.32106	0.316	0.131	7.63637e-08
02_Mature_Control_v_N3KO_vSMC	Rplp0	3.16954e-12	0.270295	0.973	0.884	8.01133e-08
02_Mature_Control_v_N3KO_vSMC	Sdhb	3.30123e-12	0.357123	0.579	0.343	8.34419e-08
02_Mature_Control_v_N3KO_vSMC	Ndufs1	3.30303e-12	0.310335	0.363	0.161	8.34875e-08
02_Mature_Control_v_N3KO_vSMC	Mafk	3.54515e-12	0.474632	0.497	0.298	8.96072e-08
02_Mature_Control_v_N3KO_vSMC	Ndufs7	3.60924e-12	0.305587	0.795	0.549	9.12272e-08
02_Mature_Control_v_N3KO_vSMC	Phlda1	3.88202e-12	0.529863	0.286	0.114	9.8122e-08
02_Mature_Control_v_N3KO_vSMC	Slc9a3r1	3.88256e-12	0.311135	0.22	0.067	9.81356e-08
02_Mature_Control_v_N3KO_vSMC	Nbeal1	4.10261e-12	-0.490818	0.784	0.788	1.03698e-07
02_Mature_Control_v_N3KO_vSMC	Cops9	4.24559e-12	-0.577741	0.365	0.479	1.07312e-07
02_Mature_Control_v_N3KO_vSMC	Aig1	4.40173e-12	0.408079	0.4	0.197	1.11258e-07
02_Mature_Control_v_N3KO_vSMC	Speg	5.57809e-12	0.391505	0.491	0.273	1.40992e-07
02_Mature_Control_v_N3KO_vSMC	Drap1	7.0044e-12	0.313805	0.673	0.414	1.77043e-07
02_Mature_Control_v_N3KO_vSMC	Inf2	7.08169e-12	0.328878	0.448	0.232	1.78997e-07
02_Mature_Control_v_N3KO_vSMC	Usp2	7.50892e-12	0.406592	0.517	0.305	1.89796e-07
02_Mature_Control_v_N3KO_vSMC	Etfa	7.58467e-12	0.306814	0.417	0.206	1.9171e-07
02_Mature_Control_v_N3KO_vSMC	Ttc14	1.00038e-11	0.291875	0.447	0.227	2.52855e-07
02_Mature_Control_v_N3KO_vSMC	Romo1	1.04518e-11	-0.507067	0.448	0.539	2.6418e-07
02_Mature_Control_v_N3KO_vSMC	Heyl	1.11821e-11	0.338917	0.487	0.266	2.82639e-07
02_Mature_Control_v_N3KO_vSMC	Cald1	1.14266e-11	-0.183557	1	1	2.88818e-07
02_Mature_Control_v_N3KO_vSMC	Rftn1	1.1878e-11	-0.313584	0.029	0.118	3.00228e-07
02_Mature_Control_v_N3KO_vSMC	Ndufb9	1.2167e-11	0.285381	0.945	0.813	3.07532e-07
02_Mature_Control_v_N3KO_vSMC	Tpm4	1.24331e-11	-0.537976	0.66	0.706	3.14259e-07
02_Mature_Control_v_N3KO_vSMC	Pde4d	1.25056e-11	0.678391	0.389	0.208	3.16091e-07
02_Mature_Control_v_N3KO_vSMC	Abr	1.25472e-11	0.325535	0.47	0.245	3.17142e-07
02_Mature_Control_v_N3KO_vSMC	Rps18	1.37217e-11	-0.337581	0.974	0.918	3.4683e-07
02_Mature_Control_v_N3KO_vSMC	Pkm	1.3987e-11	0.350401	0.798	0.599	3.53534e-07
02_Mature_Control_v_N3KO_vSMC	Pcdh1	1.44426e-11	0.337195	0.364	0.172	3.6505e-07
02_Mature_Control_v_N3KO_vSMC	Ehbp1l1	1.55337e-11	0.348427	0.404	0.204	3.9263e-07
02_Mature_Control_v_N3KO_vSMC	Csnk1e	1.55365e-11	0.322155	0.436	0.225	3.92701e-07
02_Mature_Control_v_N3KO_vSMC	Cttnbp2	1.69145e-11	0.303129	0.243	0.086	4.27532e-07
02_Mature_Control_v_N3KO_vSMC	Gna12	1.852e-11	0.264935	0.323	0.139	4.68111e-07
02_Mature_Control_v_N3KO_vSMC	Dlst	1.95985e-11	0.321148	0.333	0.15	4.95372e-07
02_Mature_Control_v_N3KO_vSMC	Rps6ka5	1.99797e-11	0.325167	0.351	0.163	5.05007e-07
02_Mature_Control_v_N3KO_vSMC	Vapa	2.00407e-11	0.331529	0.747	0.504	5.0655e-07
02_Mature_Control_v_N3KO_vSMC	Ebf2	2.07286e-11	0.303684	0.309	0.127	5.23936e-07
02_Mature_Control_v_N3KO_vSMC	Lpcat3	2.08162e-11	0.344357	0.323	0.148	5.26151e-07
02_Mature_Control_v_N3KO_vSMC	Rpl12	2.10987e-11	-0.325659	0.978	0.927	5.33291e-07
02_Mature_Control_v_N3KO_vSMC	Sdhd	2.18664e-11	0.287539	0.281	0.112	5.52695e-07
02_Mature_Control_v_N3KO_vSMC	Prdx5	2.2946e-11	0.331052	0.789	0.573	5.79984e-07
02_Mature_Control_v_N3KO_vSMC	Atp5g3	2.69031e-11	0.336539	0.79	0.575	6.80004e-07
02_Mature_Control_v_N3KO_vSMC	Anapc7	2.74546e-11	-0.5008	0.24	0.376	6.93943e-07
02_Mature_Control_v_N3KO_vSMC	Rps19	2.80326e-11	-0.31835	0.969	0.948	7.08552e-07
02_Mature_Control_v_N3KO_vSMC	Idh3b	2.84436e-11	0.319458	0.443	0.232	7.18941e-07
02_Mature_Control_v_N3KO_vSMC	Nhsl2	2.85409e-11	-0.391415	0.081	0.197	7.214e-07
02_Mature_Control_v_N3KO_vSMC	Tagln	2.881e-11	0.248567	0.999	0.987	7.282e-07
02_Mature_Control_v_N3KO_vSMC	Rpl21	3.43033e-11	-0.22633	0.995	0.976	8.6705e-07
02_Mature_Control_v_N3KO_vSMC	Ptprz1	3.49506e-11	-0.273716	0.025	0.107	8.83411e-07
02_Mature_Control_v_N3KO_vSMC	Ldlrad4	3.56895e-11	-0.629226	0.298	0.436	9.02087e-07
02_Mature_Control_v_N3KO_vSMC	Slc25a3	3.63556e-11	0.309934	0.881	0.706	9.18924e-07
02_Mature_Control_v_N3KO_vSMC	Adcy9	3.9293e-11	0.320585	0.482	0.268	9.93169e-07
02_Mature_Control_v_N3KO_vSMC	Ptp4a2	3.99649e-11	-0.460297	0.603	0.652	1.01015e-06
02_Mature_Control_v_N3KO_vSMC	Pald1	4.12874e-11	0.294315	0.234	0.084	1.04358e-06
02_Mature_Control_v_N3KO_vSMC	Suclg1	4.17575e-11	0.291178	0.516	0.283	1.05546e-06
02_Mature_Control_v_N3KO_vSMC	Nov	4.28355e-11	-0.621323	0.124	0.247	1.08271e-06
02_Mature_Control_v_N3KO_vSMC	Syne1	4.3181e-11	0.294535	0.973	0.899	1.09144e-06
02_Mature_Control_v_N3KO_vSMC	Usmg5	4.63906e-11	-0.498959	0.563	0.627	1.17257e-06
02_Mature_Control_v_N3KO_vSMC	Me1	4.8127e-11	-0.289417	0.036	0.127	1.21646e-06
02_Mature_Control_v_N3KO_vSMC	Tex14	5.22714e-11	0.332755	0.227	0.079	1.32121e-06
02_Mature_Control_v_N3KO_vSMC	Fh1	5.28669e-11	0.291077	0.293	0.122	1.33626e-06
02_Mature_Control_v_N3KO_vSMC	Cd200	6.20426e-11	-0.523525	0.57	0.62	1.56819e-06
02_Mature_Control_v_N3KO_vSMC	Pyurf	6.90265e-11	0.251586	0.264	0.101	1.74471e-06
02_Mature_Control_v_N3KO_vSMC	Gucy2g	6.92772e-11	0.24936	0.147	0.03	1.75105e-06
02_Mature_Control_v_N3KO_vSMC	Uqcr10	6.96906e-11	-0.430538	0.774	0.779	1.7615e-06
02_Mature_Control_v_N3KO_vSMC	Ackr3	6.99181e-11	0.415513	0.249	0.097	1.76725e-06
02_Mature_Control_v_N3KO_vSMC	Mgp	7.47621e-11	-0.630582	0.994	0.985	1.88969e-06
02_Mature_Control_v_N3KO_vSMC	Rpl3	7.59621e-11	0.263662	0.966	0.882	1.92002e-06
02_Mature_Control_v_N3KO_vSMC	Nxnl2	7.9272e-11	0.335028	0.271	0.112	2.00368e-06
02_Mature_Control_v_N3KO_vSMC	Stim1	8.0994e-11	0.298112	0.668	0.431	2.0472e-06
02_Mature_Control_v_N3KO_vSMC	Fhl1	8.14389e-11	-0.509747	0.224	0.354	2.05845e-06
02_Mature_Control_v_N3KO_vSMC	Sdhc	8.20462e-11	0.316603	0.679	0.442	2.0738e-06
02_Mature_Control_v_N3KO_vSMC	Thsd7a	8.26088e-11	-0.636599	0.633	0.676	2.08802e-06
02_Mature_Control_v_N3KO_vSMC	Plekhg3	8.63961e-11	0.343134	0.638	0.41	2.18375e-06
02_Mature_Control_v_N3KO_vSMC	1110008F13Rik	8.65829e-11	0.319136	0.486	0.275	2.18847e-06
02_Mature_Control_v_N3KO_vSMC	Btbd3	8.68159e-11	0.349894	0.497	0.285	2.19436e-06
02_Mature_Control_v_N3KO_vSMC	Dlc1	8.75753e-11	0.301259	0.972	0.912	2.21355e-06
02_Mature_Control_v_N3KO_vSMC	Mgat3	8.93506e-11	0.281209	0.287	0.122	2.25842e-06
02_Mature_Control_v_N3KO_vSMC	Peli1	9.52323e-11	0.332142	0.494	0.285	2.40709e-06
02_Mature_Control_v_N3KO_vSMC	Sobp	9.77597e-11	0.415533	0.416	0.227	2.47097e-06
02_Mature_Control_v_N3KO_vSMC	Rgs7bp	1.01233e-10	0.348501	0.933	0.798	2.55878e-06
02_Mature_Control_v_N3KO_vSMC	Psd	1.06333e-10	-0.295136	0.043	0.135	2.68768e-06
02_Mature_Control_v_N3KO_vSMC	Kctd1	1.23828e-10	0.414628	0.473	0.268	3.12989e-06
02_Mature_Control_v_N3KO_vSMC	Gng5	1.24816e-10	-0.429405	0.775	0.796	3.15486e-06
02_Mature_Control_v_N3KO_vSMC	Isyna1	1.2734e-10	0.347355	0.434	0.236	3.21865e-06
02_Mature_Control_v_N3KO_vSMC	Plekhh2	1.36996e-10	-0.405238	0.114	0.236	3.46271e-06
02_Mature_Control_v_N3KO_vSMC	Scn3a	1.40232e-10	0.290259	0.175	0.047	3.5445e-06
02_Mature_Control_v_N3KO_vSMC	Fat4	1.42665e-10	-0.303627	0.057	0.159	3.60601e-06
02_Mature_Control_v_N3KO_vSMC	Ndufa8	1.50476e-10	0.298903	0.586	0.345	3.80342e-06
02_Mature_Control_v_N3KO_vSMC	Hdac9	1.54974e-10	-0.711022	0.58	0.644	3.91713e-06
02_Mature_Control_v_N3KO_vSMC	Ubl5	1.6022e-10	-0.49924	0.43	0.528	4.04972e-06
02_Mature_Control_v_N3KO_vSMC	Rpl6	1.60962e-10	-0.300399	0.969	0.931	4.06848e-06
02_Mature_Control_v_N3KO_vSMC	Sec62	1.70937e-10	-0.382194	0.678	0.725	4.32061e-06
02_Mature_Control_v_N3KO_vSMC	Mprip	1.79149e-10	0.296365	0.929	0.77	4.52818e-06
02_Mature_Control_v_N3KO_vSMC	Pln	1.81278e-10	0.251235	0.937	0.76	4.58199e-06
02_Mature_Control_v_N3KO_vSMC	Nab1	1.831e-10	0.309602	0.661	0.425	4.62805e-06
02_Mature_Control_v_N3KO_vSMC	Aco2	1.84513e-10	0.282485	0.602	0.361	4.66376e-06
02_Mature_Control_v_N3KO_vSMC	Daam2	1.86541e-10	0.323932	0.65	0.412	4.715e-06
02_Mature_Control_v_N3KO_vSMC	Atp5o.1	2.24782e-10	0.302372	0.685	0.464	5.68159e-06
02_Mature_Control_v_N3KO_vSMC	Sod2	2.34781e-10	0.321612	0.59	0.376	5.93433e-06
02_Mature_Control_v_N3KO_vSMC	Itpr1	2.40744e-10	0.31521	0.903	0.734	6.08503e-06
02_Mature_Control_v_N3KO_vSMC	Slc16a11	2.58544e-10	0.263875	0.315	0.137	6.53495e-06
02_Mature_Control_v_N3KO_vSMC	Tmod2	2.58871e-10	-0.361609	0.098	0.212	6.54324e-06
02_Mature_Control_v_N3KO_vSMC	Adipor2	2.64137e-10	0.28025	0.257	0.105	6.67633e-06
02_Mature_Control_v_N3KO_vSMC	Igfbp5	2.76628e-10	0.269861	0.218	0.077	6.99205e-06
02_Mature_Control_v_N3KO_vSMC	Bin1	2.93397e-10	0.33396	0.477	0.279	7.41591e-06
02_Mature_Control_v_N3KO_vSMC	Ccdc141	3.13976e-10	-0.544287	0.21	0.333	7.93606e-06
02_Mature_Control_v_N3KO_vSMC	Hist1h1c	3.46945e-10	0.384086	0.485	0.277	8.76939e-06
02_Mature_Control_v_N3KO_vSMC	Ltbp4	3.48699e-10	-0.532697	0.168	0.292	8.81373e-06
02_Mature_Control_v_N3KO_vSMC	Il13ra1	3.67299e-10	0.328744	0.417	0.223	9.28386e-06
02_Mature_Control_v_N3KO_vSMC	Myof	3.74689e-10	-0.547931	0.339	0.453	9.47063e-06
02_Mature_Control_v_N3KO_vSMC	Mt2	3.84864e-10	-0.744309	0.198	0.324	9.72782e-06
02_Mature_Control_v_N3KO_vSMC	Fosb	3.87907e-10	0.68541	0.765	0.676	9.80474e-06
02_Mature_Control_v_N3KO_vSMC	Pdhb	3.97293e-10	0.229832	0.266	0.107	1.0042e-05
02_Mature_Control_v_N3KO_vSMC	Pdlim5	4.06365e-10	-0.365306	0.903	0.884	1.02713e-05
02_Mature_Control_v_N3KO_vSMC	Mob2	4.29552e-10	0.342703	0.789	0.579	1.08574e-05
02_Mature_Control_v_N3KO_vSMC	Adgrl1	4.36575e-10	0.303712	0.466	0.26	1.10349e-05
02_Mature_Control_v_N3KO_vSMC	Gadd45a	4.4083e-10	0.290246	0.238	0.094	1.11424e-05
02_Mature_Control_v_N3KO_vSMC	9530026P05Rik	4.49939e-10	0.422111	0.757	0.569	1.13727e-05
02_Mature_Control_v_N3KO_vSMC	Clu	4.77355e-10	-0.522303	0.186	0.309	1.20656e-05
02_Mature_Control_v_N3KO_vSMC	Ildr2	5.49957e-10	-0.523142	0.316	0.436	1.39007e-05
02_Mature_Control_v_N3KO_vSMC	Ntf3	6.05941e-10	0.259581	0.125	0.024	1.53158e-05
02_Mature_Control_v_N3KO_vSMC	Plpp1	6.38731e-10	-0.414909	0.144	0.262	1.61446e-05
02_Mature_Control_v_N3KO_vSMC	Hk2	6.46729e-10	-0.427386	0.046	0.135	1.63467e-05
02_Mature_Control_v_N3KO_vSMC	Unc13c	6.57393e-10	-0.354966	0.05	0.144	1.66163e-05
02_Mature_Control_v_N3KO_vSMC	Chst15	6.64175e-10	-0.295999	0.046	0.135	1.67877e-05
02_Mature_Control_v_N3KO_vSMC	Uqcrfs1	7.12458e-10	0.278997	0.513	0.292	1.80081e-05
02_Mature_Control_v_N3KO_vSMC	Fus	8.49298e-10	0.288131	0.786	0.592	2.14669e-05
02_Mature_Control_v_N3KO_vSMC	Mat2a	8.59333e-10	0.355068	0.724	0.504	2.17205e-05
02_Mature_Control_v_N3KO_vSMC	Pde4dip	8.69294e-10	0.32849	0.492	0.292	2.19723e-05
02_Mature_Control_v_N3KO_vSMC	Rims1	9.32437e-10	-0.258379	0.026	0.101	2.35683e-05
02_Mature_Control_v_N3KO_vSMC	H2afz	9.42341e-10	0.284094	0.858	0.646	2.38186e-05
02_Mature_Control_v_N3KO_vSMC	Pitpnb	9.60866e-10	0.255603	0.574	0.337	2.42868e-05
02_Mature_Control_v_N3KO_vSMC	Slc2a4	1.01902e-09	0.280413	0.268	0.114	2.57568e-05
02_Mature_Control_v_N3KO_vSMC	Mdh2	1.06264e-09	0.278757	0.668	0.433	2.68592e-05
02_Mature_Control_v_N3KO_vSMC	Map1lc3a	1.08143e-09	0.232859	0.952	0.837	2.73343e-05
02_Mature_Control_v_N3KO_vSMC	Epb41	1.10783e-09	-0.502308	0.435	0.519	2.80014e-05
02_Mature_Control_v_N3KO_vSMC	Mn1	1.11013e-09	0.228562	0.204	0.071	2.80596e-05
02_Mature_Control_v_N3KO_vSMC	Cbx6	1.12494e-09	0.289746	0.486	0.283	2.84339e-05
02_Mature_Control_v_N3KO_vSMC	Dlg1	1.13389e-09	0.300882	0.548	0.348	2.86602e-05
02_Mature_Control_v_N3KO_vSMC	S1pr3	1.14439e-09	0.367001	0.579	0.378	2.89256e-05
02_Mature_Control_v_N3KO_vSMC	Adap2	1.16619e-09	0.215944	0.633	0.397	2.94765e-05
02_Mature_Control_v_N3KO_vSMC	Npnt	1.20034e-09	-0.510132	0.33	0.44	3.03399e-05
02_Mature_Control_v_N3KO_vSMC	Pfdn2	1.23089e-09	0.275489	0.619	0.376	3.1112e-05
02_Mature_Control_v_N3KO_vSMC	Gm11627	1.26393e-09	0.276463	0.403	0.215	3.19471e-05
02_Mature_Control_v_N3KO_vSMC	Lpl	1.34848e-09	0.311851	0.408	0.221	3.40843e-05
02_Mature_Control_v_N3KO_vSMC	Clec2d	1.35047e-09	-0.456851	0.209	0.333	3.41344e-05
02_Mature_Control_v_N3KO_vSMC	Tob1	1.37638e-09	0.269326	0.316	0.148	3.47895e-05
02_Mature_Control_v_N3KO_vSMC	Anapc13	1.44832e-09	-0.478909	0.312	0.416	3.66077e-05
02_Mature_Control_v_N3KO_vSMC	Rgs6	1.50619e-09	0.318099	0.827	0.672	3.80705e-05
02_Mature_Control_v_N3KO_vSMC	Ptprd	1.509e-09	-0.471179	0.236	0.367	3.81414e-05
02_Mature_Control_v_N3KO_vSMC	Otogl	1.5099e-09	0.277671	0.142	0.034	3.81642e-05
02_Mature_Control_v_N3KO_vSMC	Thrb	1.52882e-09	0.262977	0.298	0.139	3.86425e-05
02_Mature_Control_v_N3KO_vSMC	Golga4	1.55166e-09	0.273421	0.485	0.288	3.92198e-05
02_Mature_Control_v_N3KO_vSMC	Socs3	1.57971e-09	0.530239	0.641	0.506	3.99288e-05
02_Mature_Control_v_N3KO_vSMC	Fam110b	1.62027e-09	0.292384	0.383	0.206	4.09539e-05
02_Mature_Control_v_N3KO_vSMC	Jmy	1.72657e-09	0.336884	0.542	0.335	4.36407e-05
02_Mature_Control_v_N3KO_vSMC	Klhl23	1.79444e-09	0.291165	0.328	0.167	4.53563e-05
02_Mature_Control_v_N3KO_vSMC	Ptpn1	1.8657e-09	0.34546	0.593	0.38	4.71574e-05
02_Mature_Control_v_N3KO_vSMC	Aldh18a1	1.87332e-09	0.190304	0.178	0.056	4.73501e-05
02_Mature_Control_v_N3KO_vSMC	Mlf1	1.94443e-09	0.338507	0.403	0.223	4.91473e-05
02_Mature_Control_v_N3KO_vSMC	Plxnd1	1.95026e-09	0.243111	0.246	0.101	4.92949e-05
02_Mature_Control_v_N3KO_vSMC	Plau	1.96847e-09	-0.471126	0.081	0.182	4.9755e-05
02_Mature_Control_v_N3KO_vSMC	Trpv2	2.34755e-09	0.30009	0.447	0.255	5.93367e-05
02_Mature_Control_v_N3KO_vSMC	Rasgrp2	2.39274e-09	0.248253	0.731	0.496	6.04788e-05
02_Mature_Control_v_N3KO_vSMC	Hikeshi	2.42847e-09	0.27818	0.319	0.159	6.1382e-05
02_Mature_Control_v_N3KO_vSMC	2010107E04Rik	2.46086e-09	-0.467722	0.499	0.562	6.22007e-05
02_Mature_Control_v_N3KO_vSMC	Purb	2.46964e-09	0.268557	0.852	0.68	6.24227e-05
02_Mature_Control_v_N3KO_vSMC	Gapdh	2.50899e-09	0.265027	0.925	0.803	6.34172e-05
02_Mature_Control_v_N3KO_vSMC	Tap2	2.53577e-09	0.216202	0.205	0.073	6.40942e-05
02_Mature_Control_v_N3KO_vSMC	Insr	2.60748e-09	0.306256	0.425	0.242	6.59066e-05
02_Mature_Control_v_N3KO_vSMC	Cfl1	2.63002e-09	0.314364	0.916	0.777	6.64765e-05
02_Mature_Control_v_N3KO_vSMC	Ndufa10	2.72433e-09	0.25635	0.519	0.298	6.88601e-05
02_Mature_Control_v_N3KO_vSMC	Hnrnpu	2.78038e-09	0.300632	0.808	0.633	7.02768e-05
02_Mature_Control_v_N3KO_vSMC	Tmem246	2.81695e-09	0.210589	0.234	0.094	7.12011e-05
02_Mature_Control_v_N3KO_vSMC	Celf2	2.81718e-09	-0.231501	0.04	0.122	7.12069e-05
02_Mature_Control_v_N3KO_vSMC	Inpp5a	3.06808e-09	0.306039	0.717	0.513	7.75488e-05
02_Mature_Control_v_N3KO_vSMC	Pdlim3	3.0707e-09	0.304357	0.862	0.68	7.7615e-05
02_Mature_Control_v_N3KO_vSMC	Nenf	3.33286e-09	-0.372596	0.667	0.676	8.42413e-05
02_Mature_Control_v_N3KO_vSMC	Cd81	3.41355e-09	0.233386	0.936	0.775	8.6281e-05
02_Mature_Control_v_N3KO_vSMC	Mpst	3.43908e-09	0.235486	0.168	0.054	8.69261e-05
02_Mature_Control_v_N3KO_vSMC	Pmpcb	4.52344e-09	0.22843	0.269	0.118	0.000114334
02_Mature_Control_v_N3KO_vSMC	Atp5k	4.55346e-09	-0.389816	0.708	0.721	0.000115093
02_Mature_Control_v_N3KO_vSMC	Aplp2	4.77204e-09	-0.323338	0.927	0.897	0.000120618
02_Mature_Control_v_N3KO_vSMC	Fyttd1	5.26347e-09	0.284296	0.55	0.348	0.000133039
02_Mature_Control_v_N3KO_vSMC	Sowahc	5.35371e-09	0.342908	0.223	0.09	0.00013532
02_Mature_Control_v_N3KO_vSMC	Lifr	5.40314e-09	0.338819	0.466	0.275	0.00013657
02_Mature_Control_v_N3KO_vSMC	Bmp6	5.62773e-09	0.248589	0.101	0.015	0.000142246
02_Mature_Control_v_N3KO_vSMC	Rps14	5.89339e-09	-0.254151	0.984	0.961	0.000148961
02_Mature_Control_v_N3KO_vSMC	Snhg18	6.09652e-09	-0.428334	0.588	0.637	0.000154096
02_Mature_Control_v_N3KO_vSMC	Col5a1	6.18938e-09	-0.327139	0.08	0.178	0.000156443
02_Mature_Control_v_N3KO_vSMC	Uba52	6.33287e-09	-0.441286	0.445	0.53	0.00016007
02_Mature_Control_v_N3KO_vSMC	Iah1	6.84013e-09	0.236092	0.285	0.129	0.000172891
02_Mature_Control_v_N3KO_vSMC	Kcnq1ot1	6.99982e-09	0.496798	0.536	0.373	0.000176927
02_Mature_Control_v_N3KO_vSMC	Thsd4	7.06501e-09	0.342107	0.628	0.431	0.000178575
02_Mature_Control_v_N3KO_vSMC	Suco	7.23378e-09	0.269532	0.51	0.309	0.000182841
02_Mature_Control_v_N3KO_vSMC	Cbx4	7.39873e-09	0.243163	0.226	0.092	0.00018701
02_Mature_Control_v_N3KO_vSMC	Frmd4a	7.41492e-09	0.296396	0.553	0.356	0.000187419
02_Mature_Control_v_N3KO_vSMC	B3galnt2	7.58718e-09	0.252626	0.234	0.101	0.000191774
02_Mature_Control_v_N3KO_vSMC	Setbp1	7.60072e-09	-0.41804	0.775	0.764	0.000192116
02_Mature_Control_v_N3KO_vSMC	Lama5	7.61674e-09	0.294424	0.526	0.328	0.000192521
02_Mature_Control_v_N3KO_vSMC	Pnn	8.3322e-09	0.243891	0.578	0.367	0.000210605
02_Mature_Control_v_N3KO_vSMC	Tes	8.3922e-09	-0.356315	0.09	0.189	0.000212121
02_Mature_Control_v_N3KO_vSMC	Snx17	8.72615e-09	0.230676	0.358	0.182	0.000220562
02_Mature_Control_v_N3KO_vSMC	Dynll1	8.81485e-09	0.1896	0.961	0.882	0.000222804
02_Mature_Control_v_N3KO_vSMC	Asap2	9.28456e-09	0.230033	0.47	0.273	0.000234677
02_Mature_Control_v_N3KO_vSMC	Wfs1	9.44369e-09	0.225511	0.227	0.092	0.000238699
02_Mature_Control_v_N3KO_vSMC	Cbr2	9.58271e-09	0.198265	0.13	0.032	0.000242213
02_Mature_Control_v_N3KO_vSMC	Ech1	1.00191e-08	0.286795	0.67	0.457	0.000253242
02_Mature_Control_v_N3KO_vSMC	Tgfb3	1.00587e-08	0.307862	0.623	0.436	0.000254244
02_Mature_Control_v_N3KO_vSMC	Esrra	1.04997e-08	0.200331	0.188	0.067	0.000265391
02_Mature_Control_v_N3KO_vSMC	Dynll2	1.06701e-08	0.265884	0.418	0.234	0.000269697
02_Mature_Control_v_N3KO_vSMC	Rnd1	1.08984e-08	0.332243	0.195	0.075	0.000275468
02_Mature_Control_v_N3KO_vSMC	Rps11	1.10441e-08	-0.245163	0.973	0.942	0.000279152
02_Mature_Control_v_N3KO_vSMC	Cops8	1.11352e-08	0.214158	0.349	0.178	0.000281454
02_Mature_Control_v_N3KO_vSMC	Phlda3	1.12339e-08	0.308914	0.452	0.277	0.000283948
02_Mature_Control_v_N3KO_vSMC	Pcp4l1	1.12528e-08	0.201753	0.992	0.938	0.000284426
02_Mature_Control_v_N3KO_vSMC	Ets2	1.1681e-08	0.311257	0.635	0.423	0.000295248
02_Mature_Control_v_N3KO_vSMC	Cbfa2t3	1.25352e-08	0.266838	0.206	0.082	0.000316839
02_Mature_Control_v_N3KO_vSMC	Nav2	1.27209e-08	-0.49995	0.105	0.204	0.000321534
02_Mature_Control_v_N3KO_vSMC	Ppp1r12b	1.38531e-08	0.261801	0.929	0.788	0.000350151
02_Mature_Control_v_N3KO_vSMC	Adamts14	1.39597e-08	0.207102	0.195	0.073	0.000352846
02_Mature_Control_v_N3KO_vSMC	Ppp2r5a	1.47929e-08	0.264306	0.75	0.554	0.000373905
02_Mature_Control_v_N3KO_vSMC	Zbtb10	1.54339e-08	0.261905	0.364	0.197	0.000390108
02_Mature_Control_v_N3KO_vSMC	Ddit4l	1.57494e-08	0.218491	0.16	0.052	0.000398081
02_Mature_Control_v_N3KO_vSMC	Smo	1.70877e-08	0.208721	0.177	0.062	0.000431909
02_Mature_Control_v_N3KO_vSMC	Plcb4	1.77578e-08	-0.373763	0.886	0.837	0.000448847
02_Mature_Control_v_N3KO_vSMC	Gm36264	1.80823e-08	-0.320886	0.083	0.178	0.000457047
02_Mature_Control_v_N3KO_vSMC	S100b	1.83117e-08	-0.282905	0.039	0.114	0.000462847
02_Mature_Control_v_N3KO_vSMC	Timm17a	1.85287e-08	0.231246	0.514	0.3	0.00046833
02_Mature_Control_v_N3KO_vSMC	Dync1i2	1.86957e-08	-0.430309	0.629	0.657	0.000472553
02_Mature_Control_v_N3KO_vSMC	Slc45a4	1.86991e-08	0.236062	0.284	0.135	0.000472638
02_Mature_Control_v_N3KO_vSMC	Dgkd	1.88496e-08	0.218539	0.316	0.152	0.000476443
02_Mature_Control_v_N3KO_vSMC	Tspan12	1.9801e-08	0.283638	0.375	0.204	0.000500491
02_Mature_Control_v_N3KO_vSMC	Dpm3	2.01098e-08	-0.442361	0.295	0.393	0.000508295
02_Mature_Control_v_N3KO_vSMC	Map3k20	2.05332e-08	0.207787	0.97	0.899	0.000518997
02_Mature_Control_v_N3KO_vSMC	Fyco1	2.11517e-08	0.253742	0.556	0.352	0.00053463
02_Mature_Control_v_N3KO_vSMC	Rpl36al	2.17249e-08	-0.429907	0.478	0.547	0.000549118
02_Mature_Control_v_N3KO_vSMC	Stk11	2.19316e-08	0.248922	0.35	0.189	0.000554343
02_Mature_Control_v_N3KO_vSMC	Cs	2.27788e-08	0.220727	0.331	0.167	0.000575757
02_Mature_Control_v_N3KO_vSMC	Tubb4b	2.34798e-08	0.266474	0.559	0.35	0.000593477
02_Mature_Control_v_N3KO_vSMC	Sirt2	2.35869e-08	0.248107	0.33	0.172	0.000596183
02_Mature_Control_v_N3KO_vSMC	Stxbp3	2.36384e-08	0.243409	0.33	0.17	0.000597483
02_Mature_Control_v_N3KO_vSMC	Camk1	2.46249e-08	0.237202	0.511	0.309	0.000622419
02_Mature_Control_v_N3KO_vSMC	Cisd1	2.48874e-08	0.278058	0.571	0.369	0.000629054
02_Mature_Control_v_N3KO_vSMC	Mrpl33	2.51534e-08	-0.503619	0.353	0.436	0.000635777
02_Mature_Control_v_N3KO_vSMC	Idh3g	2.57681e-08	0.229977	0.469	0.273	0.000651315
02_Mature_Control_v_N3KO_vSMC	Adssl1	2.58655e-08	0.189529	0.184	0.067	0.000653777
02_Mature_Control_v_N3KO_vSMC	Ccdc107	2.59971e-08	0.249413	0.374	0.202	0.000657103
02_Mature_Control_v_N3KO_vSMC	Ubc	2.62964e-08	0.292828	0.973	0.918	0.000664669
02_Mature_Control_v_N3KO_vSMC	Itga1	2.68637e-08	-0.355301	0.904	0.88	0.000679007
02_Mature_Control_v_N3KO_vSMC	Hnrnph3	2.91471e-08	0.219125	0.572	0.365	0.000736721
02_Mature_Control_v_N3KO_vSMC	Tmem176b	3.04837e-08	-0.388816	0.513	0.564	0.000770506
02_Mature_Control_v_N3KO_vSMC	Slc1a3	3.33408e-08	-0.33545	0.039	0.112	0.000842723
02_Mature_Control_v_N3KO_vSMC	Ap1s2	3.34579e-08	-0.262618	0.054	0.137	0.000845683
02_Mature_Control_v_N3KO_vSMC	Cox5a	3.40464e-08	0.257165	0.759	0.545	0.000860557
02_Mature_Control_v_N3KO_vSMC	Klf4	3.41665e-08	0.603661	0.685	0.569	0.000863593
02_Mature_Control_v_N3KO_vSMC	Slc15a2	3.73163e-08	0.211302	0.124	0.032	0.000943207
02_Mature_Control_v_N3KO_vSMC	Gnai1	3.78887e-08	-0.420556	0.274	0.384	0.000957675
02_Mature_Control_v_N3KO_vSMC	Atcayos	3.81373e-08	0.236922	0.234	0.103	0.000963959
02_Mature_Control_v_N3KO_vSMC	Gpm6a	3.84062e-08	-0.24596	0.033	0.103	0.000970755
02_Mature_Control_v_N3KO_vSMC	Ndufa9	3.85333e-08	0.21336	0.389	0.215	0.000973967
02_Mature_Control_v_N3KO_vSMC	Tomm40	4.01671e-08	0.239616	0.257	0.118	0.00101526
02_Mature_Control_v_N3KO_vSMC	Polr2c	4.04828e-08	0.232759	0.492	0.288	0.00102324
02_Mature_Control_v_N3KO_vSMC	Adamts6	4.15577e-08	-0.282358	0.031	0.101	0.00105041
02_Mature_Control_v_N3KO_vSMC	Nudc	4.15803e-08	0.259549	0.553	0.345	0.00105098
02_Mature_Control_v_N3KO_vSMC	Neurl1b	4.24785e-08	0.196085	0.176	0.064	0.00107369
02_Mature_Control_v_N3KO_vSMC	Ppp1r15b	4.26058e-08	0.188633	0.166	0.058	0.00107691
02_Mature_Control_v_N3KO_vSMC	Smim12	4.36532e-08	0.206022	0.362	0.191	0.00110338
02_Mature_Control_v_N3KO_vSMC	Sipa1l2	4.47673e-08	0.243463	0.238	0.107	0.00113154
02_Mature_Control_v_N3KO_vSMC	Klhdc8b	4.5431e-08	0.250893	0.275	0.135	0.00114831
02_Mature_Control_v_N3KO_vSMC	Pkdcc	4.74544e-08	0.255406	0.241	0.112	0.00119946
02_Mature_Control_v_N3KO_vSMC	Tfam	4.78982e-08	0.175999	0.198	0.079	0.00121067
02_Mature_Control_v_N3KO_vSMC	Gamt	4.90059e-08	0.223113	0.365	0.197	0.00123867
02_Mature_Control_v_N3KO_vSMC	Atp10a	4.96603e-08	0.292636	0.561	0.358	0.00125521
02_Mature_Control_v_N3KO_vSMC	Hras	5.22385e-08	0.24682	0.438	0.255	0.00132038
02_Mature_Control_v_N3KO_vSMC	Srsf9	5.35388e-08	0.238428	0.339	0.187	0.00135325
02_Mature_Control_v_N3KO_vSMC	Hsdl2	5.37441e-08	0.192561	0.179	0.067	0.00135844
02_Mature_Control_v_N3KO_vSMC	Parm1	5.6244e-08	0.259475	0.801	0.635	0.00142162
02_Mature_Control_v_N3KO_vSMC	Sgk1	5.68663e-08	-0.429459	0.122	0.223	0.00143735
02_Mature_Control_v_N3KO_vSMC	Tcf25	5.91252e-08	-0.37383	0.607	0.627	0.00149445
02_Mature_Control_v_N3KO_vSMC	Gnao1	5.93869e-08	0.25338	0.417	0.24	0.00150106
02_Mature_Control_v_N3KO_vSMC	Eif5a	5.97838e-08	0.284166	0.852	0.685	0.0015111
02_Mature_Control_v_N3KO_vSMC	Zc3h14	6.20809e-08	0.203977	0.332	0.172	0.00156916
02_Mature_Control_v_N3KO_vSMC	Rps16	6.21329e-08	-0.207856	0.985	0.953	0.00157047
02_Mature_Control_v_N3KO_vSMC	Adamts15	6.23193e-08	0.203949	0.129	0.036	0.00157518
02_Mature_Control_v_N3KO_vSMC	Ccnt1	6.47423e-08	0.207752	0.347	0.187	0.00163643
02_Mature_Control_v_N3KO_vSMC	Slc38a2	6.74343e-08	-0.455115	0.71	0.721	0.00170447
02_Mature_Control_v_N3KO_vSMC	Zfp467	6.83697e-08	0.231409	0.399	0.225	0.00172811
02_Mature_Control_v_N3KO_vSMC	Dyrk2	7.00289e-08	0.252073	0.33	0.172	0.00177005
02_Mature_Control_v_N3KO_vSMC	Anxa2	7.06475e-08	-0.388054	0.471	0.53	0.00178569
02_Mature_Control_v_N3KO_vSMC	Pbxip1	7.20687e-08	0.274342	0.809	0.644	0.00182161
02_Mature_Control_v_N3KO_vSMC	Hadhb	7.58676e-08	0.212503	0.406	0.236	0.00191763
02_Mature_Control_v_N3KO_vSMC	Gm26561	7.77995e-08	0.285269	0.7	0.464	0.00196646
02_Mature_Control_v_N3KO_vSMC	Gstm5	7.82351e-08	-0.398037	0.132	0.234	0.00197747
02_Mature_Control_v_N3KO_vSMC	Cpne8	7.90117e-08	-0.466306	0.045	0.118	0.0019971
02_Mature_Control_v_N3KO_vSMC	Srsf5	8.46393e-08	0.39137	0.853	0.742	0.00213934
02_Mature_Control_v_N3KO_vSMC	Rps10	8.52849e-08	-0.244598	0.989	0.97	0.00215566
02_Mature_Control_v_N3KO_vSMC	Scn4b	8.85241e-08	0.215414	0.22	0.097	0.00223754
02_Mature_Control_v_N3KO_vSMC	Yipf4	9.17399e-08	0.209561	0.364	0.2	0.00231882
02_Mature_Control_v_N3KO_vSMC	Mcur1	9.29256e-08	0.262178	0.407	0.238	0.00234879
02_Mature_Control_v_N3KO_vSMC	Stx4a	9.32907e-08	0.208269	0.377	0.206	0.00235802
02_Mature_Control_v_N3KO_vSMC	Cdkn1b	9.50264e-08	0.183999	0.415	0.232	0.00240189
02_Mature_Control_v_N3KO_vSMC	Prss23	9.55253e-08	-0.445125	0.723	0.721	0.0024145
02_Mature_Control_v_N3KO_vSMC	Mfn2	9.91388e-08	0.237936	0.406	0.24	0.00250583
02_Mature_Control_v_N3KO_vSMC	Dhcr24	1.0054e-07	0.170695	0.102	0.021	0.00254126
02_Mature_Control_v_N3KO_vSMC	Loxl1	1.0201e-07	-0.264718	0.047	0.122	0.00257841
02_Mature_Control_v_N3KO_vSMC	Nfib	1.02107e-07	-0.429221	0.602	0.635	0.00258085
02_Mature_Control_v_N3KO_vSMC	Dnajb1	1.02729e-07	0.364927	0.368	0.21	0.00259657
02_Mature_Control_v_N3KO_vSMC	Sh3d19	1.04136e-07	-0.336625	0.111	0.208	0.00263213
02_Mature_Control_v_N3KO_vSMC	Zfp945	1.06585e-07	0.206136	0.218	0.094	0.00269403
02_Mature_Control_v_N3KO_vSMC	Phf10	1.06828e-07	0.172794	0.229	0.101	0.00270019
02_Mature_Control_v_N3KO_vSMC	Plcl1	1.08838e-07	0.320511	0.823	0.663	0.00275098
02_Mature_Control_v_N3KO_vSMC	Cct8	1.09183e-07	0.215241	0.516	0.32	0.0027597
02_Mature_Control_v_N3KO_vSMC	Chmp4c	1.11748e-07	0.21886	0.291	0.148	0.00282455
02_Mature_Control_v_N3KO_vSMC	B3galt1	1.16445e-07	-0.386813	0.129	0.232	0.00294325
02_Mature_Control_v_N3KO_vSMC	Pim3	1.17734e-07	0.23371	0.284	0.139	0.00297583
02_Mature_Control_v_N3KO_vSMC	Zfhx4	1.19755e-07	-0.453506	0.147	0.242	0.00302693
02_Mature_Control_v_N3KO_vSMC	Picalm	1.22143e-07	-0.41404	0.706	0.708	0.00308728
02_Mature_Control_v_N3KO_vSMC	March2	1.22411e-07	0.185886	0.447	0.26	0.00309405
02_Mature_Control_v_N3KO_vSMC	Ldhb	1.24458e-07	0.218256	0.441	0.255	0.0031458
02_Mature_Control_v_N3KO_vSMC	Ces5a	1.24747e-07	0.128046	0.106	0.024	0.0031531
02_Mature_Control_v_N3KO_vSMC	Crhr2	1.28542e-07	0.155405	0.147	0.047	0.00324903
02_Mature_Control_v_N3KO_vSMC	Ccdc47	1.28572e-07	0.240103	0.512	0.32	0.00324978
02_Mature_Control_v_N3KO_vSMC	Myh10	1.29625e-07	-0.366133	0.181	0.279	0.00327639
02_Mature_Control_v_N3KO_vSMC	Abracl	1.29836e-07	0.275215	0.436	0.268	0.00328174
02_Mature_Control_v_N3KO_vSMC	Unc45a	1.31293e-07	0.2204	0.452	0.262	0.00331856
02_Mature_Control_v_N3KO_vSMC	Rflnb	1.34418e-07	-0.314181	0.065	0.146	0.00339754
02_Mature_Control_v_N3KO_vSMC	Dhx9	1.40612e-07	0.261476	0.367	0.212	0.0035541
02_Mature_Control_v_N3KO_vSMC	Flna	1.40969e-07	-0.222972	0.982	0.979	0.00356312
02_Mature_Control_v_N3KO_vSMC	Runx1	1.47544e-07	-0.544261	0.392	0.491	0.00372931
02_Mature_Control_v_N3KO_vSMC	Epn2	1.49931e-07	0.225844	0.757	0.573	0.00378967
02_Mature_Control_v_N3KO_vSMC	Specc1	1.55921e-07	-0.453408	0.242	0.348	0.00394107
02_Mature_Control_v_N3KO_vSMC	Ttc19	1.56117e-07	0.210763	0.293	0.148	0.00394602
02_Mature_Control_v_N3KO_vSMC	Vcl	1.59693e-07	-0.336139	0.93	0.908	0.00403641
02_Mature_Control_v_N3KO_vSMC	Pef1	1.67681e-07	0.204776	0.179	0.073	0.0042383
02_Mature_Control_v_N3KO_vSMC	Rpl11	1.71493e-07	-0.249191	0.943	0.912	0.00433465
02_Mature_Control_v_N3KO_vSMC	Ddit4	1.73338e-07	0.238609	0.233	0.109	0.00438129
02_Mature_Control_v_N3KO_vSMC	Trib1	1.74048e-07	0.346319	0.352	0.212	0.00439924
02_Mature_Control_v_N3KO_vSMC	Zfp644	1.815e-07	0.241535	0.551	0.348	0.0045876
02_Mature_Control_v_N3KO_vSMC	Cavin3	1.81555e-07	0.273076	0.894	0.738	0.00458898
02_Mature_Control_v_N3KO_vSMC	Uqcrq	1.84167e-07	-0.35569	0.696	0.695	0.004655
02_Mature_Control_v_N3KO_vSMC	Rftn2	1.86033e-07	-0.400518	0.201	0.3	0.00470216
02_Mature_Control_v_N3KO_vSMC	Irs2	1.89426e-07	0.361186	0.628	0.448	0.00478794
02_Mature_Control_v_N3KO_vSMC	Mtfr1l	1.96186e-07	0.17	0.306	0.159	0.00495879
02_Mature_Control_v_N3KO_vSMC	Spats2l	1.96207e-07	-0.338497	0.155	0.255	0.00495933
02_Mature_Control_v_N3KO_vSMC	Rheb	1.97924e-07	0.250394	0.736	0.517	0.00500272
02_Mature_Control_v_N3KO_vSMC	Mob4	1.99438e-07	0.21385	0.462	0.29	0.00504099
02_Mature_Control_v_N3KO_vSMC	Tmem38a	2.01547e-07	0.16953	0.145	0.049	0.0050943
02_Mature_Control_v_N3KO_vSMC	Gm37800	2.06644e-07	-0.502336	0.164	0.262	0.00522313
02_Mature_Control_v_N3KO_vSMC	Snrpg	2.07435e-07	-0.405389	0.31	0.408	0.00524313
02_Mature_Control_v_N3KO_vSMC	Rgs17	2.13516e-07	-0.424453	0.104	0.195	0.00539683
02_Mature_Control_v_N3KO_vSMC	Plekhg2	2.18974e-07	0.259266	0.504	0.318	0.00553479
02_Mature_Control_v_N3KO_vSMC	Myd88	2.20603e-07	0.193175	0.247	0.116	0.00557596
02_Mature_Control_v_N3KO_vSMC	Bicc1	2.20618e-07	-0.409521	0.12	0.215	0.00557635
02_Mature_Control_v_N3KO_vSMC	2610035D17Rik	2.21778e-07	0.161009	0.107	0.026	0.00560566
02_Mature_Control_v_N3KO_vSMC	Fam212b	2.23163e-07	0.209903	0.311	0.165	0.00564067
02_Mature_Control_v_N3KO_vSMC	Akap12	2.2811e-07	0.256465	0.894	0.749	0.0057657
02_Mature_Control_v_N3KO_vSMC	Hnrnpa0	2.33351e-07	0.195396	0.617	0.408	0.00589817
02_Mature_Control_v_N3KO_vSMC	Rps24	2.34044e-07	-0.186359	0.992	0.976	0.00591569
02_Mature_Control_v_N3KO_vSMC	Cxcl1	2.49626e-07	-0.443708	0.056	0.133	0.00630955
02_Mature_Control_v_N3KO_vSMC	Calm1	2.51768e-07	-0.217538	0.995	0.989	0.00636369
02_Mature_Control_v_N3KO_vSMC	Bcas3	2.60901e-07	0.266264	0.523	0.343	0.00659453
02_Mature_Control_v_N3KO_vSMC	Nostrin	2.71948e-07	-0.375097	0.035	0.101	0.00687377
02_Mature_Control_v_N3KO_vSMC	Hspa1b	2.73129e-07	0.457976	0.224	0.109	0.00690362
02_Mature_Control_v_N3KO_vSMC	Srsf4	2.73456e-07	0.206819	0.413	0.242	0.00691188
02_Mature_Control_v_N3KO_vSMC	Tusc5	2.88809e-07	0.176984	0.102	0.024	0.00729994
02_Mature_Control_v_N3KO_vSMC	Lhfp	2.89646e-07	-0.320435	0.872	0.835	0.00732109
02_Mature_Control_v_N3KO_vSMC	Gtf2a2	2.92578e-07	0.210953	0.46	0.281	0.00739521
02_Mature_Control_v_N3KO_vSMC	Ddah1	3.03002e-07	-0.221299	0.035	0.101	0.00765867
02_Mature_Control_v_N3KO_vSMC	Olfr558	3.03184e-07	0.282389	0.339	0.195	0.00766327
02_Mature_Control_v_N3KO_vSMC	Mbp	3.25617e-07	-0.27479	0.055	0.131	0.00823029
02_Mature_Control_v_N3KO_vSMC	Dbndd2	3.30538e-07	0.172012	0.181	0.073	0.00835468
02_Mature_Control_v_N3KO_vSMC	Rps27l	3.4327e-07	-0.371758	0.607	0.62	0.00867649
02_Mature_Control_v_N3KO_vSMC	Gpkow	3.55004e-07	0.189296	0.204	0.09	0.00897309
02_Mature_Control_v_N3KO_vSMC	Sdha	3.56649e-07	0.223551	0.565	0.365	0.00901466
02_Mature_Control_v_N3KO_vSMC	Fzd4	3.6079e-07	0.205641	0.283	0.146	0.00911932
02_Mature_Control_v_N3KO_vSMC	Ccdc110	3.61207e-07	0.203949	0.17	0.067	0.00912987
02_Mature_Control_v_N3KO_vSMC	Atp5h	3.62542e-07	0.181301	0.946	0.811	0.0091636
02_Mature_Control_v_N3KO_vSMC	Arvcf	3.66036e-07	0.211857	0.193	0.086	0.00925193
02_Mature_Control_v_N3KO_vSMC	Ppp1r15a	3.67148e-07	0.47709	0.688	0.554	0.00928005
02_Mature_Control_v_N3KO_vSMC	Rpl27	3.79199e-07	-0.357713	0.693	0.695	0.00958463
02_Mature_Control_v_N3KO_vSMC	Eif6	3.95277e-07	0.179658	0.377	0.212	0.00999102
02_Mature_Control_v_N3KO_vSMC	Mbnl2	4.04527e-07	0.248114	0.878	0.736	0.0102248
02_Mature_Control_v_N3KO_vSMC	Thrap3	4.13176e-07	0.249583	0.611	0.418	0.0104434
02_Mature_Control_v_N3KO_vSMC	Arl1	4.25073e-07	0.201704	0.541	0.352	0.0107441
02_Mature_Control_v_N3KO_vSMC	Lhcgr	4.25483e-07	0.170169	0.119	0.034	0.0107545
02_Mature_Control_v_N3KO_vSMC	Dock4	4.28264e-07	-0.262982	0.046	0.116	0.0108248
02_Mature_Control_v_N3KO_vSMC	Dcaf8	4.33552e-07	0.222641	0.455	0.281	0.0109585
02_Mature_Control_v_N3KO_vSMC	Ciapin1	4.35936e-07	0.150314	0.217	0.097	0.0110187
02_Mature_Control_v_N3KO_vSMC	Bhlhe40	4.39571e-07	-0.493726	0.393	0.481	0.0111106
02_Mature_Control_v_N3KO_vSMC	Sem1	4.41657e-07	-0.347941	0.716	0.71	0.0111633
02_Mature_Control_v_N3KO_vSMC	Srsf7	4.60939e-07	0.226693	0.592	0.393	0.0116507
02_Mature_Control_v_N3KO_vSMC	Stum	5.01947e-07	0.233124	0.323	0.178	0.0126872
02_Mature_Control_v_N3KO_vSMC	Adamtsl1	5.23428e-07	0.241188	0.676	0.474	0.0132302
02_Mature_Control_v_N3KO_vSMC	Samm50	5.41239e-07	0.204751	0.407	0.238	0.0136804
02_Mature_Control_v_N3KO_vSMC	Ndufab1	5.44922e-07	0.212215	0.709	0.502	0.0137734
02_Mature_Control_v_N3KO_vSMC	Hspa9	5.49124e-07	0.249335	0.593	0.403	0.0138797
02_Mature_Control_v_N3KO_vSMC	Prr5l	5.68003e-07	0.165146	0.179	0.073	0.0143568
02_Mature_Control_v_N3KO_vSMC	Mpc2	5.68622e-07	0.224832	0.636	0.436	0.0143725
02_Mature_Control_v_N3KO_vSMC	Fmr1	5.6988e-07	0.207819	0.367	0.212	0.0144043
02_Mature_Control_v_N3KO_vSMC	Acadvl	5.80625e-07	0.184501	0.324	0.182	0.0146759
02_Mature_Control_v_N3KO_vSMC	Actg1	5.82772e-07	-0.226519	0.976	0.966	0.0147302
02_Mature_Control_v_N3KO_vSMC	Sun1	5.83089e-07	0.169964	0.192	0.084	0.0147382
02_Mature_Control_v_N3KO_vSMC	Prdm16	5.87614e-07	0.221285	0.551	0.367	0.0148525
02_Mature_Control_v_N3KO_vSMC	Cul3	5.95519e-07	0.224461	0.581	0.384	0.0150523
02_Mature_Control_v_N3KO_vSMC	Pkp4	5.97537e-07	0.340914	0.559	0.393	0.0151033
02_Mature_Control_v_N3KO_vSMC	Tspan7	6.0328e-07	-0.318074	0.131	0.225	0.0152485
02_Mature_Control_v_N3KO_vSMC	Nars	6.13356e-07	-0.402444	0.463	0.521	0.0155032
02_Mature_Control_v_N3KO_vSMC	Rfxap	6.1602e-07	0.164367	0.154	0.058	0.0155705
02_Mature_Control_v_N3KO_vSMC	Arid5a	6.19335e-07	0.198524	0.437	0.268	0.0156543
02_Mature_Control_v_N3KO_vSMC	Safb2	6.19739e-07	0.189707	0.296	0.157	0.0156645
02_Mature_Control_v_N3KO_vSMC	Dazap1	6.2714e-07	0.214507	0.291	0.155	0.0158516
02_Mature_Control_v_N3KO_vSMC	Tspan5	6.51352e-07	-0.253904	0.047	0.116	0.0164636
02_Mature_Control_v_N3KO_vSMC	S100a1	6.52483e-07	-0.360845	0.197	0.296	0.0164922
02_Mature_Control_v_N3KO_vSMC	Ier5	6.52775e-07	0.253364	0.417	0.255	0.0164995
02_Mature_Control_v_N3KO_vSMC	Akap11	6.53163e-07	0.242527	0.498	0.322	0.0165093
02_Mature_Control_v_N3KO_vSMC	Ednra	6.55282e-07	0.280779	0.683	0.509	0.0165629
02_Mature_Control_v_N3KO_vSMC	Puf60	6.60483e-07	0.169616	0.265	0.133	0.0166944
02_Mature_Control_v_N3KO_vSMC	Eif4h	6.8753e-07	0.225184	0.586	0.393	0.017378
02_Mature_Control_v_N3KO_vSMC	Ube3a	7.10625e-07	0.210966	0.726	0.528	0.0179618
02_Mature_Control_v_N3KO_vSMC	Eif3j1	7.22713e-07	-0.413585	0.547	0.569	0.0182673
02_Mature_Control_v_N3KO_vSMC	Kazn	7.24808e-07	0.196315	0.143	0.052	0.0183202
02_Mature_Control_v_N3KO_vSMC	Gpr146	7.37535e-07	0.296282	0.331	0.193	0.0186419
02_Mature_Control_v_N3KO_vSMC	Myl6	7.43459e-07	0.177447	1	0.994	0.0187917
02_Mature_Control_v_N3KO_vSMC	Dlat	7.52069e-07	0.192666	0.281	0.148	0.0190093
02_Mature_Control_v_N3KO_vSMC	Gipc1	7.63977e-07	0.129444	0.21	0.094	0.0193103
02_Mature_Control_v_N3KO_vSMC	Eif4enif1	7.83507e-07	0.136834	0.22	0.103	0.0198039
02_Mature_Control_v_N3KO_vSMC	Dpysl2	7.87212e-07	-0.335203	0.167	0.26	0.0198976
02_Mature_Control_v_N3KO_vSMC	Ggta1	8.0223e-07	0.188529	0.142	0.052	0.0202772
02_Mature_Control_v_N3KO_vSMC	Atp1b2	8.07298e-07	0.205507	0.76	0.562	0.0204053
02_Mature_Control_v_N3KO_vSMC	Fxyd5	8.16589e-07	-0.407689	0.466	0.528	0.0206401
02_Mature_Control_v_N3KO_vSMC	6330403L08Rik	8.54329e-07	0.169257	0.208	0.097	0.021594
02_Mature_Control_v_N3KO_vSMC	Cct3	8.5452e-07	0.209222	0.478	0.298	0.0215988
02_Mature_Control_v_N3KO_vSMC	Tmed9	8.55525e-07	0.194846	0.54	0.354	0.0216242
02_Mature_Control_v_N3KO_vSMC	Ntm	8.61882e-07	-0.308117	0.058	0.133	0.0217849
02_Mature_Control_v_N3KO_vSMC	Fam177a	8.67592e-07	-0.194131	0.039	0.103	0.0219293
02_Mature_Control_v_N3KO_vSMC	Rcsd1	8.81008e-07	0.205758	0.332	0.187	0.0222684
02_Mature_Control_v_N3KO_vSMC	Psmd11	8.85367e-07	0.230929	0.487	0.309	0.0223785
02_Mature_Control_v_N3KO_vSMC	Grm7	9.06488e-07	-0.585208	0.045	0.114	0.0229124
02_Mature_Control_v_N3KO_vSMC	Phyh	9.1225e-07	0.192644	0.389	0.223	0.023058
02_Mature_Control_v_N3KO_vSMC	March5	9.16449e-07	0.170633	0.303	0.161	0.0231642
02_Mature_Control_v_N3KO_vSMC	Tcap	9.21784e-07	0.294022	0.127	0.043	0.023299
02_Mature_Control_v_N3KO_vSMC	Snrpb	9.3886e-07	0.215396	0.705	0.491	0.0237306
02_Mature_Control_v_N3KO_vSMC	Mrpl27	9.45035e-07	0.189707	0.268	0.139	0.0238867
02_Mature_Control_v_N3KO_vSMC	Hnrnpf	9.66535e-07	0.219106	0.721	0.541	0.0244301
02_Mature_Control_v_N3KO_vSMC	Fbxl7	9.68298e-07	-0.513688	0.356	0.448	0.0244747
02_Mature_Control_v_N3KO_vSMC	Sik3	9.86648e-07	0.215585	0.746	0.532	0.0249385
02_Mature_Control_v_N3KO_vSMC	Gde1	9.96735e-07	0.179602	0.391	0.219	0.0251935
02_Mature_Control_v_N3KO_vSMC	Sms	1.00244e-06	-0.280922	0.089	0.17	0.0253378
02_Mature_Control_v_N3KO_vSMC	Nrgn	1.00651e-06	-0.298205	0.079	0.159	0.0254406
02_Mature_Control_v_N3KO_vSMC	Tmf1	1.0128e-06	0.244214	0.394	0.247	0.0255995
02_Mature_Control_v_N3KO_vSMC	Cct7	1.02892e-06	0.238037	0.53	0.337	0.0260069
02_Mature_Control_v_N3KO_vSMC	Kcnj12	1.04681e-06	0.198169	0.262	0.135	0.0264592
02_Mature_Control_v_N3KO_vSMC	Cc2d2b	1.06248e-06	0.293473	0.189	0.088	0.0268552
02_Mature_Control_v_N3KO_vSMC	Marveld1	1.07337e-06	0.237751	0.801	0.644	0.0271304
02_Mature_Control_v_N3KO_vSMC	Nnmt	1.0773e-06	-0.270493	0.041	0.105	0.0272299
02_Mature_Control_v_N3KO_vSMC	Pitpnc1	1.09039e-06	0.147804	0.52	0.341	0.0275608
02_Mature_Control_v_N3KO_vSMC	Snrpa1	1.12963e-06	0.194353	0.274	0.15	0.0285525
02_Mature_Control_v_N3KO_vSMC	Ldha	1.13773e-06	0.218154	0.666	0.468	0.0287574
02_Mature_Control_v_N3KO_vSMC	Tpr	1.16362e-06	0.213194	0.823	0.637	0.0294115
02_Mature_Control_v_N3KO_vSMC	Sod3	1.19995e-06	-0.357292	0.167	0.262	0.0303299
02_Mature_Control_v_N3KO_vSMC	Cdk8	1.20021e-06	0.237789	0.805	0.62	0.0303366
02_Mature_Control_v_N3KO_vSMC	Notch1	1.2127e-06	0.178283	0.42	0.253	0.0306521
02_Mature_Control_v_N3KO_vSMC	Spag7	1.30733e-06	0.173006	0.395	0.232	0.0330441
02_Mature_Control_v_N3KO_vSMC	Wapl	1.41046e-06	0.220738	0.575	0.384	0.0356508
02_Mature_Control_v_N3KO_vSMC	Itm2b	1.41145e-06	0.181269	0.987	0.946	0.0356758
02_Mature_Control_v_N3KO_vSMC	Vasp	1.45828e-06	0.193207	0.519	0.337	0.0368595
02_Mature_Control_v_N3KO_vSMC	Foxs1	1.46467e-06	0.249106	0.367	0.217	0.0370209
02_Mature_Control_v_N3KO_vSMC	Ebf1	1.47976e-06	-0.2422	0.987	0.974	0.0374023
02_Mature_Control_v_N3KO_vSMC	Synpo2	1.48441e-06	-0.500992	0.699	0.689	0.03752
02_Mature_Control_v_N3KO_vSMC	Tmtc1	1.50531e-06	-0.437682	0.288	0.371	0.0380481
02_Mature_Control_v_N3KO_vSMC	Tfap2b	1.5228e-06	0.228721	0.265	0.142	0.0384903
02_Mature_Control_v_N3KO_vSMC	Synj2bp	1.58618e-06	0.167026	0.372	0.217	0.0400924
02_Mature_Control_v_N3KO_vSMC	Runx1t1	1.65063e-06	-0.413129	0.512	0.541	0.0417214
02_Mature_Control_v_N3KO_vSMC	Ndufs3	1.65943e-06	0.1809	0.478	0.298	0.0419438
02_Mature_Control_v_N3KO_vSMC	mt-Nd4l	1.66667e-06	-0.308804	0.916	0.873	0.0421266
02_Mature_Control_v_N3KO_vSMC	Gm35082	1.70639e-06	0.138347	0.105	0.03	0.0431306
02_Mature_Control_v_N3KO_vSMC	Ecscr	1.72191e-06	-0.343237	0.112	0.195	0.0435229
02_Mature_Control_v_N3KO_vSMC	Galnt17	1.73771e-06	0.297438	0.137	0.052	0.0439225
02_Mature_Control_v_N3KO_vSMC	Il6ra	1.76947e-06	0.172092	0.228	0.112	0.0447252
02_Mature_Control_v_N3KO_vSMC	Bst2	1.78036e-06	0.265842	0.432	0.277	0.0450003
02_Mature_Control_v_N3KO_vSMC	Cyhr1	1.7981e-06	0.179753	0.405	0.247	0.0454488
02_Mature_Control_v_N3KO_vSMC	Anapc5	1.90492e-06	0.21508	0.534	0.354	0.0481488
02_Mature_Control_v_N3KO_vSMC	Ssbp4	1.91311e-06	0.192353	0.379	0.225	0.0483558
02_Mature_Control_v_N3KO_vSMC	Celf4	1.93302e-06	-0.228605	0.041	0.103	0.0488589
02_Mature_Control_v_N3KO_vSMC	Tmed2	1.99488e-06	0.192667	0.464	0.292	0.0504226
02_Mature_Control_v_N3KO_vSMC	Baz2a	2.06361e-06	0.163923	0.337	0.193	0.0521598
02_Mature_Control_v_N3KO_vSMC	Dnajb12	2.06461e-06	0.166411	0.167	0.071	0.052185
02_Mature_Control_v_N3KO_vSMC	Hnrnpa1	2.06581e-06	0.21587	0.536	0.356	0.0522153
02_Mature_Control_v_N3KO_vSMC	Pnrc1	2.09396e-06	0.206659	0.922	0.803	0.052927
02_Mature_Control_v_N3KO_vSMC	Pim1	2.1313e-06	0.257067	0.343	0.206	0.0538708
02_Mature_Control_v_N3KO_vSMC	Anapc1	2.16362e-06	0.143329	0.245	0.124	0.0546878
02_Mature_Control_v_N3KO_vSMC	Cyth2	2.1842e-06	0.159919	0.263	0.137	0.0552079
02_Mature_Control_v_N3KO_vSMC	Cacnb2	2.21685e-06	0.280266	0.949	0.878	0.0560331
02_Mature_Control_v_N3KO_vSMC	Slc6a6	2.27334e-06	-0.379459	0.217	0.303	0.057461
02_Mature_Control_v_N3KO_vSMC	Selenof	2.27491e-06	0.186934	0.805	0.607	0.0575006
02_Mature_Control_v_N3KO_vSMC	Pabpn1	2.33448e-06	0.150779	0.202	0.094	0.0590063
02_Mature_Control_v_N3KO_vSMC	Slc24a3	2.33464e-06	-0.373169	0.126	0.215	0.0590104
02_Mature_Control_v_N3KO_vSMC	Tmbim1	2.40067e-06	0.228674	0.371	0.223	0.0606794
02_Mature_Control_v_N3KO_vSMC	Atp6v1g1	2.47082e-06	0.227797	0.732	0.521	0.0624525
02_Mature_Control_v_N3KO_vSMC	Lamtor1	2.47382e-06	0.189256	0.343	0.197	0.0625284
02_Mature_Control_v_N3KO_vSMC	Dync1li2	2.53773e-06	0.221246	0.48	0.305	0.0641438
02_Mature_Control_v_N3KO_vSMC	Sparc	2.55744e-06	-0.297247	0.934	0.912	0.0646418
02_Mature_Control_v_N3KO_vSMC	Rrbp1	2.55871e-06	-0.298996	0.764	0.762	0.0646739
02_Mature_Control_v_N3KO_vSMC	Mrfap1	2.59347e-06	0.209392	0.745	0.558	0.0655525
02_Mature_Control_v_N3KO_vSMC	Ywhaq	2.6637e-06	0.230396	0.883	0.749	0.0673276
02_Mature_Control_v_N3KO_vSMC	Fry	2.66491e-06	-0.381705	0.933	0.929	0.0673582
02_Mature_Control_v_N3KO_vSMC	Gja4	2.68243e-06	0.230303	0.706	0.526	0.067801
02_Mature_Control_v_N3KO_vSMC	Safb	2.73418e-06	0.193882	0.369	0.221	0.0691092
02_Mature_Control_v_N3KO_vSMC	Dnajc15	2.79603e-06	0.192901	0.332	0.195	0.0706725
02_Mature_Control_v_N3KO_vSMC	Myl12a	2.81616e-06	-0.38293	0.653	0.655	0.0711812
02_Mature_Control_v_N3KO_vSMC	Eif4ebp2	2.8529e-06	0.215671	0.508	0.337	0.0721098
02_Mature_Control_v_N3KO_vSMC	Eid1	2.86247e-06	-0.358813	0.521	0.547	0.0723518
02_Mature_Control_v_N3KO_vSMC	Sned1	2.93159e-06	0.155954	0.203	0.094	0.0740989
02_Mature_Control_v_N3KO_vSMC	Mdh1	2.95613e-06	0.207885	0.658	0.464	0.0747192
02_Mature_Control_v_N3KO_vSMC	Amotl1	3.02871e-06	0.191896	0.449	0.283	0.0765536
02_Mature_Control_v_N3KO_vSMC	Csnk1a1	3.09264e-06	0.205894	0.875	0.732	0.0781696
02_Mature_Control_v_N3KO_vSMC	Gm2000	3.18935e-06	-0.35959	0.163	0.245	0.0806141
02_Mature_Control_v_N3KO_vSMC	Hexim1	3.31054e-06	0.199	0.325	0.189	0.0836771
02_Mature_Control_v_N3KO_vSMC	Tspan3	3.3162e-06	0.191914	0.647	0.451	0.0838202
02_Mature_Control_v_N3KO_vSMC	Elmo1	3.38522e-06	-0.300945	0.066	0.137	0.0855648
02_Mature_Control_v_N3KO_vSMC	Chchd3	3.39519e-06	0.228233	0.46	0.298	0.0858169
02_Mature_Control_v_N3KO_vSMC	Gcc1	3.42986e-06	0.198559	0.243	0.127	0.0866931
02_Mature_Control_v_N3KO_vSMC	4930453N24Rik	3.44511e-06	0.149565	0.219	0.107	0.0870785
02_Mature_Control_v_N3KO_vSMC	Prdx3	3.52631e-06	0.148339	0.177	0.079	0.0891309
02_Mature_Control_v_N3KO_vSMC	Psmb7	3.5775e-06	0.190602	0.445	0.277	0.0904248
02_Mature_Control_v_N3KO_vSMC	Cpeb4	3.58636e-06	0.220407	0.535	0.363	0.0906488
02_Mature_Control_v_N3KO_vSMC	Fzd2	3.58893e-06	0.212755	0.245	0.131	0.0907138
02_Mature_Control_v_N3KO_vSMC	Bbx	3.60575e-06	0.18576	0.602	0.414	0.091139
02_Mature_Control_v_N3KO_vSMC	Ap3m1	3.64382e-06	-0.411701	0.337	0.412	0.0921013
02_Mature_Control_v_N3KO_vSMC	Ncf2	3.67108e-06	0.202507	0.357	0.21	0.0927902
02_Mature_Control_v_N3KO_vSMC	Id3	3.72429e-06	0.307316	0.897	0.798	0.0941351
02_Mature_Control_v_N3KO_vSMC	Hnrnpd	3.7675e-06	0.205748	0.579	0.397	0.0952274
02_Mature_Control_v_N3KO_vSMC	Hspb6	3.86748e-06	0.185497	0.202	0.099	0.0977545
02_Mature_Control_v_N3KO_vSMC	Naa20	3.93951e-06	0.153757	0.269	0.144	0.0995752
02_Mature_Control_v_N3KO_vSMC	Ttll5	3.94967e-06	0.122718	0.254	0.133	0.0998319
02_Mature_Control_v_N3KO_vSMC	Selenow	3.96851e-06	0.15875	0.943	0.835	0.100308
02_Mature_Control_v_N3KO_vSMC	Pdgfa	4.08832e-06	0.216343	0.818	0.657	0.103336
02_Mature_Control_v_N3KO_vSMC	Rgs4	4.11715e-06	0.182004	0.875	0.723	0.104065
02_Mature_Control_v_N3KO_vSMC	Uxs1	4.38358e-06	0.175354	0.154	0.067	0.110799
02_Mature_Control_v_N3KO_vSMC	Bola2	4.45093e-06	-0.313839	0.194	0.279	0.112502
02_Mature_Control_v_N3KO_vSMC	Nxn	4.4721e-06	0.179247	0.293	0.165	0.113037
02_Mature_Control_v_N3KO_vSMC	Gm14005	4.514e-06	0.286948	0.255	0.144	0.114096
02_Mature_Control_v_N3KO_vSMC	Lrp1	4.61403e-06	-0.354717	0.454	0.509	0.116624
02_Mature_Control_v_N3KO_vSMC	Rasd1	4.62249e-06	0.286403	0.459	0.313	0.116838
02_Mature_Control_v_N3KO_vSMC	Osbpl1a	4.63453e-06	0.155988	0.333	0.193	0.117142
02_Mature_Control_v_N3KO_vSMC	Letm1	4.66347e-06	0.153819	0.213	0.103	0.117874
02_Mature_Control_v_N3KO_vSMC	Rpl22l1	4.74512e-06	-0.359604	0.725	0.717	0.119938
02_Mature_Control_v_N3KO_vSMC	Vps35	4.75072e-06	0.176887	0.443	0.277	0.120079
02_Mature_Control_v_N3KO_vSMC	Med9	4.80189e-06	0.132833	0.198	0.097	0.121373
02_Mature_Control_v_N3KO_vSMC	Pck2	4.80697e-06	0.159124	0.266	0.144	0.121501
02_Mature_Control_v_N3KO_vSMC	Btbd10	4.89595e-06	0.146524	0.255	0.133	0.12375
02_Mature_Control_v_N3KO_vSMC	Ccrl2	4.89658e-06	0.227249	0.3	0.172	0.123766
02_Mature_Control_v_N3KO_vSMC	Adamts8	4.9693e-06	0.179582	0.215	0.109	0.125604
02_Mature_Control_v_N3KO_vSMC	Mical2	4.9818e-06	0.266036	0.689	0.524	0.12592
02_Mature_Control_v_N3KO_vSMC	Pygb	5.00374e-06	0.236419	0.601	0.423	0.126474
02_Mature_Control_v_N3KO_vSMC	Pkig	5.0257e-06	0.152271	0.721	0.53	0.12703
02_Mature_Control_v_N3KO_vSMC	1700020I14Rik	5.06578e-06	0.220426	0.616	0.451	0.128043
02_Mature_Control_v_N3KO_vSMC	Ranbp3	5.14575e-06	0.141977	0.148	0.06	0.130064
02_Mature_Control_v_N3KO_vSMC	Msn	5.15473e-06	-0.329307	0.8	0.775	0.130291
02_Mature_Control_v_N3KO_vSMC	Ppp5c	5.18065e-06	0.122966	0.224	0.112	0.130946
02_Mature_Control_v_N3KO_vSMC	Ptgis	5.22401e-06	-0.391387	0.581	0.618	0.132042
02_Mature_Control_v_N3KO_vSMC	Sh3bgrl	5.32857e-06	-0.214792	0.949	0.916	0.134685
02_Mature_Control_v_N3KO_vSMC	Mrps35	5.36405e-06	0.142475	0.209	0.103	0.135582
02_Mature_Control_v_N3KO_vSMC	Impdh2	5.36725e-06	0.254465	0.34	0.206	0.135663
02_Mature_Control_v_N3KO_vSMC	Cnn3	5.37707e-06	-0.37367	0.514	0.567	0.135911
02_Mature_Control_v_N3KO_vSMC	Bicd2	5.41509e-06	0.162711	0.272	0.15	0.136872
02_Mature_Control_v_N3KO_vSMC	H2afj	5.41527e-06	-0.39215	0.328	0.399	0.136876
02_Mature_Control_v_N3KO_vSMC	Gm12002	5.49801e-06	0.207253	0.129	0.049	0.138968
02_Mature_Control_v_N3KO_vSMC	Abra	5.59486e-06	0.167493	0.127	0.047	0.141416
02_Mature_Control_v_N3KO_vSMC	Fbxo11	5.60537e-06	0.234405	0.481	0.324	0.141681
02_Mature_Control_v_N3KO_vSMC	Chchd7	5.66651e-06	0.20479	0.26	0.142	0.143227
02_Mature_Control_v_N3KO_vSMC	Bdp1	5.71699e-06	0.188133	0.421	0.27	0.144503
02_Mature_Control_v_N3KO_vSMC	Cep85l	5.83731e-06	0.14909	0.295	0.165	0.147544
02_Mature_Control_v_N3KO_vSMC	Psmc4	5.91383e-06	0.157895	0.386	0.234	0.149478
02_Mature_Control_v_N3KO_vSMC	Slc35b1	6.16401e-06	0.17387	0.218	0.109	0.155802
02_Mature_Control_v_N3KO_vSMC	Coq7	6.16961e-06	0.157325	0.288	0.161	0.155943
02_Mature_Control_v_N3KO_vSMC	Pgam1	6.34352e-06	0.194368	0.51	0.337	0.160339
02_Mature_Control_v_N3KO_vSMC	Bod1	6.35849e-06	0.187863	0.338	0.202	0.160717
02_Mature_Control_v_N3KO_vSMC	Hacd2	6.3854e-06	0.192029	0.396	0.245	0.161397
02_Mature_Control_v_N3KO_vSMC	Gpc4	6.49734e-06	0.148087	0.218	0.112	0.164227
02_Mature_Control_v_N3KO_vSMC	Acer3	6.58985e-06	0.152343	0.217	0.112	0.166565
02_Mature_Control_v_N3KO_vSMC	Dock6	6.67715e-06	0.168654	0.274	0.15	0.168772
02_Mature_Control_v_N3KO_vSMC	Ddx3x	6.68447e-06	0.290892	0.776	0.648	0.168957
02_Mature_Control_v_N3KO_vSMC	Atp6ap2	6.73063e-06	0.141745	0.324	0.185	0.170123
02_Mature_Control_v_N3KO_vSMC	Wfdc1	6.7653e-06	0.152036	0.383	0.236	0.171
02_Mature_Control_v_N3KO_vSMC	Nap1l4	6.83555e-06	0.187429	0.536	0.367	0.172775
02_Mature_Control_v_N3KO_vSMC	N4bp1	7.30975e-06	0.157056	0.212	0.105	0.184761
02_Mature_Control_v_N3KO_vSMC	Fastk	7.37289e-06	0.120356	0.198	0.094	0.186357
02_Mature_Control_v_N3KO_vSMC	Bex3	7.45465e-06	0.13714	0.341	0.197	0.188424
02_Mature_Control_v_N3KO_vSMC	Fbl	7.56277e-06	0.121476	0.284	0.159	0.191157
02_Mature_Control_v_N3KO_vSMC	Dnttip1	7.71665e-06	0.165764	0.192	0.092	0.195046
02_Mature_Control_v_N3KO_vSMC	Cdkn2aip	7.73119e-06	0.146306	0.191	0.092	0.195414
02_Mature_Control_v_N3KO_vSMC	Itga4	7.82929e-06	0.194063	0.287	0.167	0.197893
02_Mature_Control_v_N3KO_vSMC	Marcks	8.06421e-06	-0.34589	0.123	0.204	0.203831
02_Mature_Control_v_N3KO_vSMC	Klhdc2	8.32104e-06	0.153021	0.366	0.219	0.210323
02_Mature_Control_v_N3KO_vSMC	A330015K06Rik	8.32234e-06	0.187264	0.291	0.17	0.210355
02_Mature_Control_v_N3KO_vSMC	Gm16286	8.34355e-06	0.145861	0.348	0.2	0.210892
02_Mature_Control_v_N3KO_vSMC	Mrpl32	8.3922e-06	0.140492	0.196	0.094	0.212121
02_Mature_Control_v_N3KO_vSMC	4931406P16Rik	8.68212e-06	0.260868	0.537	0.367	0.219449
02_Mature_Control_v_N3KO_vSMC	Sympk	8.75916e-06	0.140751	0.145	0.06	0.221397
02_Mature_Control_v_N3KO_vSMC	Fam107b	8.77714e-06	0.202347	0.362	0.223	0.221851
02_Mature_Control_v_N3KO_vSMC	D10Jhu81e	9.04096e-06	0.150215	0.203	0.101	0.228519
02_Mature_Control_v_N3KO_vSMC	Lonp1	9.33861e-06	0.146877	0.18	0.086	0.236043
02_Mature_Control_v_N3KO_vSMC	Rxrb	9.44945e-06	0.132773	0.18	0.086	0.238844
02_Mature_Control_v_N3KO_vSMC	Yrdc	9.77757e-06	0.156733	0.126	0.049	0.247138
02_Mature_Control_v_N3KO_vSMC	Pcbp1	9.87965e-06	0.199948	0.609	0.425	0.249718
02_Mature_Control_v_N3KO_vSMC	U2af1	9.90317e-06	0.171826	0.561	0.376	0.250313
02_Mature_Control_v_N3KO_vSMC	Rasl12	9.96909e-06	0.208898	0.665	0.479	0.251979
02_Mature_Control_v_N3KO_vSMC	Msx1	1.02259e-05	0.154468	0.106	0.036	0.258469
02_Mature_Control_v_N3KO_vSMC	Arpc1a	1.02363e-05	0.122163	0.353	0.208	0.258731
02_Mature_Control_v_N3KO_vSMC	Eif4e3	1.0293e-05	0.157197	0.306	0.176	0.260165
02_Mature_Control_v_N3KO_vSMC	Dgkz	1.03283e-05	0.147296	0.214	0.109	0.261057
02_Mature_Control_v_N3KO_vSMC	Rusc2	1.04014e-05	0.136344	0.271	0.15	0.262905
02_Mature_Control_v_N3KO_vSMC	Ubn1	1.04889e-05	0.173451	0.433	0.277	0.265117
02_Mature_Control_v_N3KO_vSMC	Dido1	1.05374e-05	0.173083	0.289	0.165	0.266343
02_Mature_Control_v_N3KO_vSMC	Gnb1	1.06615e-05	-0.344171	0.654	0.652	0.269481
02_Mature_Control_v_N3KO_vSMC	Slc8a2	1.06978e-05	0.154726	0.177	0.084	0.270396
02_Mature_Control_v_N3KO_vSMC	Tiprl	1.07336e-05	0.137181	0.303	0.172	0.271303
02_Mature_Control_v_N3KO_vSMC	Mxra7	1.07538e-05	-0.382861	0.154	0.236	0.271813
02_Mature_Control_v_N3KO_vSMC	Lrrc42	1.08136e-05	0.129274	0.139	0.056	0.273325
02_Mature_Control_v_N3KO_vSMC	Alkbh7	1.09381e-05	0.150336	0.136	0.056	0.276472
02_Mature_Control_v_N3KO_vSMC	Txlnb	1.10428e-05	0.119985	0.1	0.032	0.279117
02_Mature_Control_v_N3KO_vSMC	Isca1	1.11421e-05	0.172794	0.18	0.088	0.281628
02_Mature_Control_v_N3KO_vSMC	Rbck1	1.12847e-05	0.134334	0.198	0.097	0.285232
02_Mature_Control_v_N3KO_vSMC	Tpi1	1.13572e-05	0.182607	0.656	0.466	0.287064
02_Mature_Control_v_N3KO_vSMC	Kcna2	1.14739e-05	0.139128	0.138	0.056	0.290014
02_Mature_Control_v_N3KO_vSMC	Npepl1	1.15708e-05	0.147142	0.257	0.137	0.292464
02_Mature_Control_v_N3KO_vSMC	Tst	1.18863e-05	0.108813	0.148	0.062	0.300437
02_Mature_Control_v_N3KO_vSMC	Sipa1l3	1.18867e-05	0.147046	0.142	0.06	0.300449
02_Mature_Control_v_N3KO_vSMC	Mast2	1.19161e-05	-0.394193	0.198	0.279	0.301191
02_Mature_Control_v_N3KO_vSMC	Pmvk	1.20354e-05	0.186062	0.327	0.195	0.304206
02_Mature_Control_v_N3KO_vSMC	Rbmxl1	1.20553e-05	0.148749	0.255	0.139	0.304709
02_Mature_Control_v_N3KO_vSMC	Atp6v1d	1.21244e-05	0.163056	0.446	0.29	0.306456
02_Mature_Control_v_N3KO_vSMC	Arhgef2	1.21957e-05	0.202369	0.544	0.367	0.308259
02_Mature_Control_v_N3KO_vSMC	Mgst3	1.22594e-05	0.196016	0.473	0.309	0.309868
02_Mature_Control_v_N3KO_vSMC	Exosc7	1.22796e-05	0.145769	0.252	0.135	0.310379
02_Mature_Control_v_N3KO_vSMC	Igf1r	1.22853e-05	-0.31205	0.807	0.768	0.310523
02_Mature_Control_v_N3KO_vSMC	Exoc7	1.2356e-05	0.127707	0.178	0.084	0.31231
02_Mature_Control_v_N3KO_vSMC	Cct5	1.2494e-05	0.183127	0.483	0.311	0.315799
02_Mature_Control_v_N3KO_vSMC	Psmd13	1.2568e-05	0.1905	0.401	0.251	0.317669
02_Mature_Control_v_N3KO_vSMC	Rnf14	1.26799e-05	0.175882	0.325	0.193	0.320496
02_Mature_Control_v_N3KO_vSMC	Mob1b	1.27673e-05	0.143238	0.29	0.163	0.322707
02_Mature_Control_v_N3KO_vSMC	Eepd1	1.29327e-05	0.137712	0.103	0.034	0.326886
02_Mature_Control_v_N3KO_vSMC	Hat1	1.29463e-05	0.142881	0.23	0.12	0.32723
02_Mature_Control_v_N3KO_vSMC	Ndufc2	1.32691e-05	0.145858	0.584	0.401	0.33539
02_Mature_Control_v_N3KO_vSMC	Zfp36l1	1.33067e-05	-0.355756	0.808	0.788	0.336341
02_Mature_Control_v_N3KO_vSMC	Gprc5b	1.37461e-05	0.132001	0.113	0.041	0.347447
02_Mature_Control_v_N3KO_vSMC	Adcy6	1.37601e-05	0.185086	0.332	0.204	0.3478
02_Mature_Control_v_N3KO_vSMC	Lrrc59	1.37658e-05	0.145894	0.221	0.116	0.347945
02_Mature_Control_v_N3KO_vSMC	Golgb1	1.3855e-05	0.235896	0.713	0.543	0.350199
02_Mature_Control_v_N3KO_vSMC	Slirp	1.41511e-05	-0.333004	0.223	0.298	0.357683
02_Mature_Control_v_N3KO_vSMC	Ciao1	1.42144e-05	0.138934	0.156	0.071	0.359284
02_Mature_Control_v_N3KO_vSMC	Rpa1	1.47462e-05	0.136922	0.245	0.133	0.372725
02_Mature_Control_v_N3KO_vSMC	Trak1	1.48328e-05	0.173725	0.521	0.352	0.374913
02_Mature_Control_v_N3KO_vSMC	Aebp2	1.51966e-05	0.155464	0.307	0.178	0.38411
02_Mature_Control_v_N3KO_vSMC	Glrx5	1.54375e-05	0.173987	0.3	0.176	0.390198
02_Mature_Control_v_N3KO_vSMC	Nup214	1.55488e-05	0.165358	0.269	0.15	0.393011
02_Mature_Control_v_N3KO_vSMC	Sh3bgrl3	1.57561e-05	-0.343423	0.337	0.393	0.398251
02_Mature_Control_v_N3KO_vSMC	Nr2f2	1.58562e-05	-0.29731	0.91	0.873	0.400781
02_Mature_Control_v_N3KO_vSMC	Trip11	1.59076e-05	0.184065	0.596	0.433	0.40208
02_Mature_Control_v_N3KO_vSMC	Oard1	1.59259e-05	0.15832	0.303	0.178	0.402542
02_Mature_Control_v_N3KO_vSMC	Slco3a1	1.63536e-05	-0.452485	0.566	0.588	0.413354
02_Mature_Control_v_N3KO_vSMC	Hspd1	1.65652e-05	0.195343	0.594	0.425	0.418701
02_Mature_Control_v_N3KO_vSMC	Ndrg2	1.65757e-05	0.132212	0.761	0.575	0.418969
02_Mature_Control_v_N3KO_vSMC	Sik1	1.67553e-05	0.196325	0.537	0.382	0.423507
02_Mature_Control_v_N3KO_vSMC	Immt	1.69592e-05	0.190348	0.492	0.324	0.428662
02_Mature_Control_v_N3KO_vSMC	Nat14	1.69761e-05	0.151464	0.181	0.09	0.429089
02_Mature_Control_v_N3KO_vSMC	Ppargc1a	1.73158e-05	0.12837	0.119	0.045	0.437674
02_Mature_Control_v_N3KO_vSMC	Vav3	1.73624e-05	0.116857	0.126	0.049	0.438852
02_Mature_Control_v_N3KO_vSMC	Skil	1.73924e-05	-0.453599	0.298	0.363	0.439609
02_Mature_Control_v_N3KO_vSMC	1700025G04Rik	1.7416e-05	0.123378	0.2	0.101	0.440207
02_Mature_Control_v_N3KO_vSMC	Kif1a	1.7605e-05	-0.265962	0.089	0.159	0.444983
02_Mature_Control_v_N3KO_vSMC	Atrx	1.82585e-05	0.188829	0.789	0.601	0.461502
02_Mature_Control_v_N3KO_vSMC	Gt(ROSA)26Sor	1.83096e-05	0.136816	0.108	0.039	0.462794
02_Mature_Control_v_N3KO_vSMC	Tmem165	1.8352e-05	0.118802	0.286	0.165	0.463866
02_Mature_Control_v_N3KO_vSMC	Kcnk3	1.87228e-05	0.125513	0.419	0.264	0.473239
02_Mature_Control_v_N3KO_vSMC	Dld	1.88874e-05	0.17101	0.311	0.187	0.477399
02_Mature_Control_v_N3KO_vSMC	Tial1	1.91699e-05	0.169485	0.237	0.129	0.484538
02_Mature_Control_v_N3KO_vSMC	Pdlim2	1.92567e-05	-0.34898	0.37	0.431	0.486731
02_Mature_Control_v_N3KO_vSMC	BC031181	1.95816e-05	0.188174	0.512	0.352	0.494945
02_Mature_Control_v_N3KO_vSMC	Stoml2	1.97729e-05	0.118598	0.238	0.129	0.49978
02_Mature_Control_v_N3KO_vSMC	Nap1l1	1.98581e-05	-0.298548	0.635	0.65	0.501933
02_Mature_Control_v_N3KO_vSMC	Tmem14a	2.01939e-05	0.124919	0.111	0.041	0.510422
02_Mature_Control_v_N3KO_vSMC	Hk1	2.02214e-05	0.225234	0.42	0.283	0.511116
02_Mature_Control_v_N3KO_vSMC	Cdc42se2	2.02413e-05	0.12858	0.225	0.122	0.51162
02_Mature_Control_v_N3KO_vSMC	Rhot1	2.08463e-05	0.164031	0.353	0.225	0.526911
02_Mature_Control_v_N3KO_vSMC	Tsfm	2.08961e-05	0.124738	0.119	0.045	0.528169
02_Mature_Control_v_N3KO_vSMC	Ranbp2	2.09087e-05	0.202778	0.661	0.504	0.528488
02_Mature_Control_v_N3KO_vSMC	Stk24	2.09809e-05	0.186742	0.491	0.326	0.530313
02_Mature_Control_v_N3KO_vSMC	Senp2	2.10102e-05	0.167345	0.323	0.197	0.531055
02_Mature_Control_v_N3KO_vSMC	Cebpd	2.12842e-05	0.367912	0.523	0.397	0.53798
02_Mature_Control_v_N3KO_vSMC	Ncoa4	2.13402e-05	0.118372	0.215	0.114	0.539395
02_Mature_Control_v_N3KO_vSMC	Prkacb	2.18631e-05	0.183318	0.633	0.459	0.552613
02_Mature_Control_v_N3KO_vSMC	Zfp280d	2.18701e-05	0.160829	0.337	0.206	0.552789
02_Mature_Control_v_N3KO_vSMC	Soat1	2.19658e-05	-0.23321	0.059	0.12	0.555208
02_Mature_Control_v_N3KO_vSMC	Rnd2	2.19722e-05	0.1275	0.26	0.144	0.555369
02_Mature_Control_v_N3KO_vSMC	Itga7	2.19948e-05	0.159121	0.516	0.345	0.55594
02_Mature_Control_v_N3KO_vSMC	Ppp1ca	2.20077e-05	0.137114	0.514	0.343	0.556267
02_Mature_Control_v_N3KO_vSMC	Ndufb5	2.21168e-05	0.175758	0.66	0.485	0.559023
02_Mature_Control_v_N3KO_vSMC	Etfb	2.21261e-05	0.15746	0.51	0.341	0.559258
02_Mature_Control_v_N3KO_vSMC	Mrpl2	2.25525e-05	0.157303	0.197	0.103	0.570037
02_Mature_Control_v_N3KO_vSMC	Traf5	2.28119e-05	0.171243	0.261	0.15	0.576593
02_Mature_Control_v_N3KO_vSMC	Oat	2.28154e-05	0.211444	0.601	0.436	0.576681
02_Mature_Control_v_N3KO_vSMC	Sfswap	2.28317e-05	0.169033	0.343	0.206	0.577093
02_Mature_Control_v_N3KO_vSMC	Wars2	2.28876e-05	0.156407	0.243	0.135	0.578506
02_Mature_Control_v_N3KO_vSMC	Dcun1d1	2.28976e-05	0.179898	0.265	0.155	0.578759
02_Mature_Control_v_N3KO_vSMC	Vldlr	2.30288e-05	0.147704	0.116	0.045	0.582077
02_Mature_Control_v_N3KO_vSMC	Rbm18	2.30881e-05	0.148794	0.226	0.124	0.583576
02_Mature_Control_v_N3KO_vSMC	G3bp1	2.33698e-05	0.174942	0.48	0.315	0.590695
02_Mature_Control_v_N3KO_vSMC	Bbip1	2.381e-05	0.17816	0.309	0.185	0.60182
02_Mature_Control_v_N3KO_vSMC	Tacc2	2.39202e-05	0.165652	0.311	0.185	0.604606
02_Mature_Control_v_N3KO_vSMC	Aatk	2.39356e-05	0.11489	0.112	0.041	0.604996
02_Mature_Control_v_N3KO_vSMC	Tfcp2	2.44232e-05	0.109582	0.144	0.064	0.61732
02_Mature_Control_v_N3KO_vSMC	Jmjd6	2.44232e-05	0.150529	0.18	0.09	0.617321
02_Mature_Control_v_N3KO_vSMC	Nampt	2.52417e-05	0.178002	0.345	0.21	0.638008
02_Mature_Control_v_N3KO_vSMC	Klhl26	2.56824e-05	0.106881	0.182	0.09	0.649149
02_Mature_Control_v_N3KO_vSMC	Ndufv1	2.56839e-05	0.201237	0.506	0.345	0.649186
02_Mature_Control_v_N3KO_vSMC	Zadh2	2.59295e-05	0.141974	0.142	0.062	0.655393
02_Mature_Control_v_N3KO_vSMC	Rab28	2.61758e-05	0.13092	0.225	0.12	0.661619
02_Mature_Control_v_N3KO_vSMC	Tgfbr3	2.6408e-05	0.135535	0.477	0.315	0.667488
02_Mature_Control_v_N3KO_vSMC	Tapt1	2.67783e-05	0.114418	0.185	0.094	0.676847
02_Mature_Control_v_N3KO_vSMC	Phf3	2.71154e-05	0.162645	0.504	0.343	0.685368
02_Mature_Control_v_N3KO_vSMC	Slc7a2	2.71275e-05	-0.39821	0.296	0.363	0.685674
02_Mature_Control_v_N3KO_vSMC	Pabpc4	2.71447e-05	0.158639	0.286	0.17	0.686109
02_Mature_Control_v_N3KO_vSMC	Rbm7	2.72642e-05	0.136317	0.288	0.167	0.68913
02_Mature_Control_v_N3KO_vSMC	Usp37	2.73663e-05	0.179389	0.44	0.283	0.691711
02_Mature_Control_v_N3KO_vSMC	Kat2b	2.74245e-05	0.153268	0.362	0.225	0.69318
02_Mature_Control_v_N3KO_vSMC	Bod1l	2.76555e-05	0.191402	0.652	0.496	0.699021
02_Mature_Control_v_N3KO_vSMC	Sucla2	2.77435e-05	0.151388	0.348	0.212	0.701245
02_Mature_Control_v_N3KO_vSMC	Prcc	2.77678e-05	0.126096	0.122	0.049	0.701859
02_Mature_Control_v_N3KO_vSMC	Hectd1	2.78248e-05	0.163552	0.592	0.418	0.703299
02_Mature_Control_v_N3KO_vSMC	Mkrn1	2.79468e-05	0.164731	0.204	0.107	0.706384
02_Mature_Control_v_N3KO_vSMC	Iqgap1	2.7951e-05	-0.290761	0.87	0.824	0.706491
02_Mature_Control_v_N3KO_vSMC	Ddx5	2.80537e-05	0.169579	0.986	0.948	0.709084
02_Mature_Control_v_N3KO_vSMC	0610009O20Rik	2.84682e-05	0.160484	0.161	0.077	0.719562
02_Mature_Control_v_N3KO_vSMC	Mlf2	2.86186e-05	0.192984	0.527	0.365	0.723363
02_Mature_Control_v_N3KO_vSMC	Flt1	2.88353e-05	-0.379296	0.255	0.337	0.728841
02_Mature_Control_v_N3KO_vSMC	Pnck	2.8855e-05	0.145639	0.186	0.094	0.729339
02_Mature_Control_v_N3KO_vSMC	Taf7	2.8994e-05	0.132698	0.282	0.163	0.732853
02_Mature_Control_v_N3KO_vSMC	Polr2m	2.93303e-05	0.132149	0.466	0.311	0.741354
02_Mature_Control_v_N3KO_vSMC	Srp68	2.96676e-05	0.1366	0.213	0.114	0.749879
02_Mature_Control_v_N3KO_vSMC	Rps6	2.9901e-05	0.123852	0.97	0.882	0.755779
02_Mature_Control_v_N3KO_vSMC	Akap8	3.00704e-05	0.106884	0.313	0.189	0.76006
02_Mature_Control_v_N3KO_vSMC	Dixdc1	3.02453e-05	0.138277	0.154	0.071	0.764481
02_Mature_Control_v_N3KO_vSMC	Oxct1	3.05467e-05	0.208239	0.844	0.697	0.772099
02_Mature_Control_v_N3KO_vSMC	Unc50	3.08387e-05	0.137919	0.248	0.137	0.779479
02_Mature_Control_v_N3KO_vSMC	Asb13	3.09023e-05	0.158934	0.19	0.099	0.781086
02_Mature_Control_v_N3KO_vSMC	Rpl4	3.1365e-05	0.170735	0.909	0.74	0.792781
02_Mature_Control_v_N3KO_vSMC	Tmem176a	3.17174e-05	-0.363055	0.327	0.388	0.80169
02_Mature_Control_v_N3KO_vSMC	Smc1a	3.20912e-05	0.213022	0.786	0.629	0.811136
02_Mature_Control_v_N3KO_vSMC	H3f3b	3.24114e-05	0.194048	0.99	0.968	0.819231
02_Mature_Control_v_N3KO_vSMC	Zfp740	3.24387e-05	0.14375	0.148	0.069	0.819922
02_Mature_Control_v_N3KO_vSMC	Eif3i	3.24879e-05	0.147143	0.429	0.279	0.821165
02_Mature_Control_v_N3KO_vSMC	Nr2f6	3.24974e-05	0.144118	0.227	0.122	0.821404
02_Mature_Control_v_N3KO_vSMC	Ltbp1	3.28143e-05	-0.34645	0.881	0.813	0.829415
02_Mature_Control_v_N3KO_vSMC	Ninj1	3.29884e-05	0.165238	0.3	0.178	0.833814
02_Mature_Control_v_N3KO_vSMC	Taf15	3.31071e-05	0.114852	0.432	0.279	0.836815
02_Mature_Control_v_N3KO_vSMC	Gab2	3.31624e-05	-0.371225	0.395	0.459	0.838212
02_Mature_Control_v_N3KO_vSMC	Map2	3.32704e-05	0.199755	0.416	0.277	0.840944
02_Mature_Control_v_N3KO_vSMC	Rab3a	3.3301e-05	0.189175	0.227	0.124	0.841717
02_Mature_Control_v_N3KO_vSMC	Fbxw2	3.33762e-05	0.184265	0.391	0.247	0.843617
02_Mature_Control_v_N3KO_vSMC	Ptges3l	3.35244e-05	0.113826	0.222	0.12	0.847363
02_Mature_Control_v_N3KO_vSMC	Pgm5	3.35821e-05	0.161115	0.268	0.157	0.84882
02_Mature_Control_v_N3KO_vSMC	Hspg2	3.46506e-05	-0.318513	0.309	0.38	0.87583
02_Mature_Control_v_N3KO_vSMC	Stk16	3.50482e-05	0.105791	0.255	0.142	0.885879
02_Mature_Control_v_N3KO_vSMC	Fndc3b	3.51713e-05	-0.34857	0.474	0.509	0.88899
02_Mature_Control_v_N3KO_vSMC	Dab2ip	3.51753e-05	0.205034	0.704	0.528	0.88909
02_Mature_Control_v_N3KO_vSMC	Vps54	3.52724e-05	0.129912	0.268	0.152	0.891546
02_Mature_Control_v_N3KO_vSMC	Nme7	3.53339e-05	0.152691	0.273	0.157	0.893099
02_Mature_Control_v_N3KO_vSMC	Trpc1	3.54468e-05	0.15953	0.286	0.172	0.895953
02_Mature_Control_v_N3KO_vSMC	Setdb1	3.56117e-05	0.145836	0.165	0.079	0.900121
02_Mature_Control_v_N3KO_vSMC	Syncrip	3.58386e-05	0.161792	0.47	0.311	0.905856
02_Mature_Control_v_N3KO_vSMC	Prpf38b	3.59403e-05	0.135552	0.432	0.285	0.908428
02_Mature_Control_v_N3KO_vSMC	Zufsp	3.59772e-05	0.15046	0.189	0.099	0.909361
02_Mature_Control_v_N3KO_vSMC	Dusp8	3.64014e-05	0.118522	0.363	0.223	0.920083
02_Mature_Control_v_N3KO_vSMC	Wsb2	3.64586e-05	0.150504	0.272	0.159	0.921528
02_Mature_Control_v_N3KO_vSMC	Mrpl50	3.66043e-05	0.113266	0.121	0.049	0.925211
02_Mature_Control_v_N3KO_vSMC	Phf8	3.69294e-05	0.20306	0.323	0.21	0.933428
02_Mature_Control_v_N3KO_vSMC	Fam118a	3.69988e-05	0.160508	0.389	0.251	0.935183
02_Mature_Control_v_N3KO_vSMC	Enah	3.75715e-05	-0.431742	0.849	0.8	0.949657
02_Mature_Control_v_N3KO_vSMC	Plcb1	3.78128e-05	0.305994	0.452	0.318	0.955756
02_Mature_Control_v_N3KO_vSMC	Arf1	3.79788e-05	0.186246	0.729	0.567	0.959952
02_Mature_Control_v_N3KO_vSMC	Egln1	3.81707e-05	0.216271	0.411	0.277	0.964802
02_Mature_Control_v_N3KO_vSMC	Bcl7a	3.84198e-05	0.14227	0.174	0.086	0.971098
02_Mature_Control_v_N3KO_vSMC	Cacnb3	3.8672e-05	-0.277838	0.107	0.176	0.977474
02_Mature_Control_v_N3KO_vSMC	Mcub	3.91314e-05	0.143656	0.119	0.049	0.989085
02_Mature_Control_v_N3KO_vSMC	Mtf1	3.96169e-05	0.150186	0.16	0.077	1
02_Mature_Control_v_N3KO_vSMC	Rasa3	3.98339e-05	-0.267644	0.155	0.234	1
02_Mature_Control_v_N3KO_vSMC	Slc6a17	3.98769e-05	0.137852	0.465	0.315	1
02_Mature_Control_v_N3KO_vSMC	Akap13	3.9895e-05	-0.348046	0.539	0.586	1
02_Mature_Control_v_N3KO_vSMC	Mif4gd	4.02026e-05	0.124317	0.214	0.116	1
02_Mature_Control_v_N3KO_vSMC	Ddrgk1	4.02547e-05	0.149694	0.505	0.348	1
02_Mature_Control_v_N3KO_vSMC	Cluh	4.05317e-05	0.127337	0.141	0.064	1
02_Mature_Control_v_N3KO_vSMC	Rbm38	4.09967e-05	0.142273	0.21	0.112	1
02_Mature_Control_v_N3KO_vSMC	Rarres2	4.1716e-05	0.171151	0.725	0.541	1
02_Mature_Control_v_N3KO_vSMC	Cdk9	4.18408e-05	0.1005	0.264	0.148	1
02_Mature_Control_v_N3KO_vSMC	Srf	4.25235e-05	0.142445	0.27	0.159	1
02_Mature_Control_v_N3KO_vSMC	Pttg1	4.33455e-05	0.149968	0.469	0.309	1
02_Mature_Control_v_N3KO_vSMC	Mrpl43	4.35816e-05	0.140405	0.276	0.163	1
02_Mature_Control_v_N3KO_vSMC	Abl1	4.36154e-05	0.133386	0.233	0.129	1
02_Mature_Control_v_N3KO_vSMC	Rfx2	4.38e-05	0.166218	0.162	0.079	1
02_Mature_Control_v_N3KO_vSMC	Paip1	4.47789e-05	0.151457	0.228	0.127	1
02_Mature_Control_v_N3KO_vSMC	Tomm22	4.48043e-05	0.106393	0.469	0.305	1
02_Mature_Control_v_N3KO_vSMC	Rabac1	4.498e-05	0.162219	0.896	0.753	1
02_Mature_Control_v_N3KO_vSMC	Pttg1ip	4.53085e-05	0.161791	0.457	0.307	1
02_Mature_Control_v_N3KO_vSMC	Zfp131	4.5553e-05	0.199147	0.426	0.296	1
02_Mature_Control_v_N3KO_vSMC	Gnl2	4.56156e-05	0.140717	0.212	0.116	1
02_Mature_Control_v_N3KO_vSMC	Adamts10	4.57967e-05	0.110489	0.161	0.077	1
02_Mature_Control_v_N3KO_vSMC	Nufip2	4.58863e-05	0.119587	0.471	0.307	1
02_Mature_Control_v_N3KO_vSMC	Rpl13	4.63839e-05	-0.136935	0.995	0.991	1
02_Mature_Control_v_N3KO_vSMC	Tmem57	4.65435e-05	-0.363676	0.368	0.414	1
02_Mature_Control_v_N3KO_vSMC	Gm26737	4.65752e-05	0.176954	0.208	0.114	1
02_Mature_Control_v_N3KO_vSMC	March2	4.70129e-05	0.173433	0.331	0.206	1
02_Mature_Control_v_N3KO_vSMC	Tcim	4.72347e-05	0.14246	0.178	0.09	1
02_Mature_Control_v_N3KO_vSMC	Ptgr1	4.73095e-05	0.118348	0.142	0.064	1
02_Mature_Control_v_N3KO_vSMC	Ccnd3	4.74154e-05	0.177626	0.482	0.32	1
02_Mature_Control_v_N3KO_vSMC	Acsl1	4.74854e-05	0.121938	0.297	0.176	1
02_Mature_Control_v_N3KO_vSMC	Gps1	4.75885e-05	0.137962	0.194	0.101	1
02_Mature_Control_v_N3KO_vSMC	Echs1	4.87225e-05	0.121091	0.295	0.172	1
02_Mature_Control_v_N3KO_vSMC	Fam104a	5.01651e-05	0.202431	0.649	0.481	1
02_Mature_Control_v_N3KO_vSMC	Rabggtb	5.1932e-05	0.145873	0.185	0.097	1
02_Mature_Control_v_N3KO_vSMC	Gpbp1	5.20094e-05	0.11021	0.419	0.266	1
02_Mature_Control_v_N3KO_vSMC	Peli2	5.2044e-05	0.164092	0.475	0.32	1
02_Mature_Control_v_N3KO_vSMC	Psip1	5.22934e-05	0.147546	0.528	0.354	1
02_Mature_Control_v_N3KO_vSMC	Cct2	5.27203e-05	0.156767	0.505	0.348	1
02_Mature_Control_v_N3KO_vSMC	Drg2	5.28558e-05	0.133328	0.105	0.041	1
02_Mature_Control_v_N3KO_vSMC	Hnrnph1	5.44524e-05	0.140867	0.547	0.369	1
02_Mature_Control_v_N3KO_vSMC	Lamb2	5.44635e-05	0.180508	0.74	0.56	1
02_Mature_Control_v_N3KO_vSMC	Uqcrc1	5.46326e-05	0.143082	0.471	0.318	1
02_Mature_Control_v_N3KO_vSMC	Ubxn7	5.46434e-05	0.120694	0.186	0.097	1
02_Mature_Control_v_N3KO_vSMC	Emd	5.47758e-05	0.290662	0.61	0.466	1
02_Mature_Control_v_N3KO_vSMC	Eif3a	5.53482e-05	0.164988	0.814	0.676	1
02_Mature_Control_v_N3KO_vSMC	Mysm1	5.55273e-05	0.171565	0.308	0.193	1
02_Mature_Control_v_N3KO_vSMC	Fmnl2	5.57443e-05	-0.263595	0.059	0.118	1
02_Mature_Control_v_N3KO_vSMC	Med28	5.60502e-05	0.157102	0.459	0.305	1
02_Mature_Control_v_N3KO_vSMC	Gm15494	5.74437e-05	0.123087	0.115	0.047	1
02_Mature_Control_v_N3KO_vSMC	Khnyn	5.77463e-05	0.133075	0.118	0.049	1
02_Mature_Control_v_N3KO_vSMC	Tsnax	5.79996e-05	0.1716	0.26	0.157	1
02_Mature_Control_v_N3KO_vSMC	Lamtor3	5.88956e-05	0.13697	0.309	0.189	1
02_Mature_Control_v_N3KO_vSMC	Soga1	5.94607e-05	0.153948	0.2	0.107	1
02_Mature_Control_v_N3KO_vSMC	Oxnad1	5.97374e-05	0.105265	0.133	0.058	1
02_Mature_Control_v_N3KO_vSMC	Fuom	5.9856e-05	0.151155	0.249	0.144	1
02_Mature_Control_v_N3KO_vSMC	Dpysl3	5.99229e-05	-0.334673	0.749	0.689	1
02_Mature_Control_v_N3KO_vSMC	Tspyl1	6.02743e-05	0.103156	0.255	0.144	1
02_Mature_Control_v_N3KO_vSMC	Jarid2	6.059e-05	0.157519	0.269	0.159	1
02_Mature_Control_v_N3KO_vSMC	Bcap31	6.07217e-05	0.124016	0.522	0.345	1
02_Mature_Control_v_N3KO_vSMC	Hist1h1e	6.07896e-05	0.168342	0.243	0.139	1
02_Mature_Control_v_N3KO_vSMC	Mkl1	6.10825e-05	0.145187	0.295	0.178	1
02_Mature_Control_v_N3KO_vSMC	Vezf1	6.11286e-05	0.187515	0.59	0.433	1
02_Mature_Control_v_N3KO_vSMC	Psmd3	6.1334e-05	0.14279	0.242	0.139	1
02_Mature_Control_v_N3KO_vSMC	Tmem147	6.15591e-05	0.142255	0.264	0.157	1
02_Mature_Control_v_N3KO_vSMC	Csrp1	6.17649e-05	0.234784	0.966	0.946	1
02_Mature_Control_v_N3KO_vSMC	Ccnl2	6.19499e-05	0.186172	0.425	0.283	1
02_Mature_Control_v_N3KO_vSMC	Ccnd2	6.21495e-05	0.207293	0.863	0.721	1
02_Mature_Control_v_N3KO_vSMC	Flot2	6.23145e-05	0.147726	0.443	0.298	1
02_Mature_Control_v_N3KO_vSMC	Dennd2a	6.34705e-05	-0.237468	0.066	0.127	1
02_Mature_Control_v_N3KO_vSMC	Rfx3	6.35136e-05	0.188276	0.274	0.165	1
02_Mature_Control_v_N3KO_vSMC	Vstm4	6.39428e-05	0.102076	0.245	0.137	1
02_Mature_Control_v_N3KO_vSMC	Xpot	6.42452e-05	0.112369	0.12	0.052	1
02_Mature_Control_v_N3KO_vSMC	Hspb7	6.48137e-05	-0.29854	0.165	0.236	1
02_Mature_Control_v_N3KO_vSMC	Gpi1	6.67417e-05	0.196494	0.662	0.496	1
02_Mature_Control_v_N3KO_vSMC	Srsf6	6.74611e-05	0.155806	0.267	0.159	1
02_Mature_Control_v_N3KO_vSMC	Rnf20	6.79933e-05	0.150689	0.246	0.144	1
02_Mature_Control_v_N3KO_vSMC	Taok1	6.83901e-05	0.18568	0.574	0.41	1
02_Mature_Control_v_N3KO_vSMC	Arl3	6.84719e-05	0.164465	0.531	0.369	1
02_Mature_Control_v_N3KO_vSMC	Gper1	6.91748e-05	0.229622	0.586	0.444	1
02_Mature_Control_v_N3KO_vSMC	Cdkn1a	6.96381e-05	0.403122	0.656	0.549	1
02_Mature_Control_v_N3KO_vSMC	Lbh	7.00548e-05	-0.321297	0.776	0.755	1
02_Mature_Control_v_N3KO_vSMC	Pdk2	7.10449e-05	0.126639	0.111	0.045	1
02_Mature_Control_v_N3KO_vSMC	Glis3	7.10603e-05	-0.243591	0.056	0.114	1
02_Mature_Control_v_N3KO_vSMC	Ttc7	7.1141e-05	0.138405	0.148	0.071	1
02_Mature_Control_v_N3KO_vSMC	Caskin2	7.36964e-05	0.115897	0.127	0.056	1
02_Mature_Control_v_N3KO_vSMC	Pfkl	7.51441e-05	0.136656	0.213	0.118	1
02_Mature_Control_v_N3KO_vSMC	Tecr	7.52478e-05	0.145014	0.52	0.345	1
02_Mature_Control_v_N3KO_vSMC	Rpp14	7.54429e-05	0.110469	0.138	0.062	1
02_Mature_Control_v_N3KO_vSMC	Sub1	7.60628e-05	0.17453	0.574	0.401	1
02_Mature_Control_v_N3KO_vSMC	Snta1	7.61823e-05	0.183044	0.411	0.279	1
02_Mature_Control_v_N3KO_vSMC	Camsap2	7.63747e-05	0.10246	0.248	0.144	1
02_Mature_Control_v_N3KO_vSMC	Tceal8	7.64088e-05	0.129824	0.199	0.105	1
02_Mature_Control_v_N3KO_vSMC	Trafd1	7.65958e-05	0.114233	0.347	0.217	1
02_Mature_Control_v_N3KO_vSMC	Egflam	7.72766e-05	0.146682	0.3	0.187	1
02_Mature_Control_v_N3KO_vSMC	Gar1	7.7411e-05	0.127056	0.156	0.077	1
02_Mature_Control_v_N3KO_vSMC	Slc16a2	7.91648e-05	0.139937	0.286	0.172	1
02_Mature_Control_v_N3KO_vSMC	Bclaf3	7.9319e-05	0.150348	0.283	0.172	1
02_Mature_Control_v_N3KO_vSMC	Pros1	8.02098e-05	0.177024	0.235	0.135	1
02_Mature_Control_v_N3KO_vSMC	Rab8b	8.03289e-05	0.119516	0.313	0.193	1
02_Mature_Control_v_N3KO_vSMC	Tubb6	8.04121e-05	0.173423	0.221	0.127	1
02_Mature_Control_v_N3KO_vSMC	Uchl5	8.08429e-05	0.125779	0.241	0.135	1
02_Mature_Control_v_N3KO_vSMC	Tfg	8.13193e-05	0.171579	0.229	0.133	1
02_Mature_Control_v_N3KO_vSMC	Cox7c	8.141e-05	-0.251217	0.88	0.828	1
02_Mature_Control_v_N3KO_vSMC	Slc35f1	8.18552e-05	0.173316	0.189	0.101	1
02_Mature_Control_v_N3KO_vSMC	Sort1	8.36425e-05	0.154063	0.742	0.564	1
02_Mature_Control_v_N3KO_vSMC	Nudcd3	8.40853e-05	-0.366265	0.409	0.44	1
02_Mature_Control_v_N3KO_vSMC	March6	8.41519e-05	0.14442	0.375	0.242	1
02_Mature_Control_v_N3KO_vSMC	Cfap20	8.63513e-05	0.141757	0.226	0.129	1
02_Mature_Control_v_N3KO_vSMC	Papd4	8.69822e-05	0.121517	0.196	0.105	1
02_Mature_Control_v_N3KO_vSMC	Synpo	8.82586e-05	0.169205	0.395	0.264	1
02_Mature_Control_v_N3KO_vSMC	Serpinh1	8.83225e-05	0.135098	0.629	0.438	1
02_Mature_Control_v_N3KO_vSMC	Socs2	8.84186e-05	-0.264886	0.083	0.146	1
02_Mature_Control_v_N3KO_vSMC	Akap6	8.8635e-05	0.166196	0.657	0.509	1
02_Mature_Control_v_N3KO_vSMC	Nr4a2	9.07793e-05	0.268626	0.59	0.472	1
02_Mature_Control_v_N3KO_vSMC	Galnt18	9.09104e-05	0.193914	0.142	0.069	1
02_Mature_Control_v_N3KO_vSMC	Fam208b	9.1065e-05	0.112488	0.219	0.124	1
02_Mature_Control_v_N3KO_vSMC	Mettl7a1	9.19025e-05	0.150177	0.239	0.139	1
02_Mature_Control_v_N3KO_vSMC	Rbm10	9.22341e-05	0.105072	0.145	0.069	1
02_Mature_Control_v_N3KO_vSMC	Hecw2	9.27739e-05	-0.306047	0.111	0.18	1
02_Mature_Control_v_N3KO_vSMC	Auh	9.29419e-05	0.145806	0.197	0.107	1
02_Mature_Control_v_N3KO_vSMC	Hps3	9.33861e-05	-0.254455	0.076	0.137	1
02_Mature_Control_v_N3KO_vSMC	Acat1	9.43843e-05	0.140589	0.47	0.324	1
02_Mature_Control_v_N3KO_vSMC	Cmc4	9.44381e-05	0.103697	0.111	0.045	1
02_Mature_Control_v_N3KO_vSMC	Smim15	9.44428e-05	-0.302553	0.202	0.277	1
02_Mature_Control_v_N3KO_vSMC	Angpt2	9.44516e-05	-0.379515	0.292	0.361	1
02_Mature_Control_v_N3KO_vSMC	Ppp1r2	9.46131e-05	0.140718	0.557	0.386	1
02_Mature_Control_v_N3KO_vSMC	Zfp367	9.61578e-05	0.143183	0.2	0.109	1
02_Mature_Control_v_N3KO_vSMC	Cplx2	9.62321e-05	-0.266365	0.124	0.193	1
02_Mature_Control_v_N3KO_vSMC	Dag1	9.63947e-05	-0.227783	0.837	0.79	1
02_Mature_Control_v_N3KO_vSMC	Rai1	9.65851e-05	0.120109	0.136	0.062	1
02_Mature_Control_v_N3KO_vSMC	Trappc8	9.7184e-05	0.142817	0.243	0.142	1
02_Mature_Control_v_N3KO_vSMC	Akap17b	9.7287e-05	0.136213	0.2	0.109	1
02_Mature_Control_v_N3KO_vSMC	Maff	9.87701e-05	0.247213	0.223	0.133	1
02_Mature_Control_v_N3KO_vSMC	Mipol1	0.000100071	0.12045	0.155	0.077	1
02_Mature_Control_v_N3KO_vSMC	Slc25a11	0.000101263	0.135392	0.249	0.148	1
02_Mature_Control_v_N3KO_vSMC	Gtf2b	0.000101597	0.1491	0.235	0.135	1
02_Mature_Control_v_N3KO_vSMC	Ralgapa2	0.00010253	0.18773	0.685	0.528	1
02_Mature_Control_v_N3KO_vSMC	B2m	0.000103583	-0.338377	0.558	0.558	1
02_Mature_Control_v_N3KO_vSMC	Polr2g	0.000104142	0.109818	0.29	0.176	1
02_Mature_Control_v_N3KO_vSMC	Dzip3	0.000104378	0.151773	0.126	0.058	1
02_Mature_Control_v_N3KO_vSMC	mt-Nd5	0.000104478	0.122177	0.983	0.964	1
02_Mature_Control_v_N3KO_vSMC	Atp5l	0.000104727	-0.274107	0.888	0.837	1
02_Mature_Control_v_N3KO_vSMC	Ksr1	0.000106145	0.16882	0.264	0.159	1
02_Mature_Control_v_N3KO_vSMC	Rbm33	0.000106504	0.150506	0.312	0.195	1
02_Mature_Control_v_N3KO_vSMC	Rtraf	0.00010654	0.173836	0.541	0.367	1
02_Mature_Control_v_N3KO_vSMC	Ppp1cc	0.000107276	0.140599	0.306	0.189	1
02_Mature_Control_v_N3KO_vSMC	Prpf19	0.000107394	0.145845	0.222	0.127	1
02_Mature_Control_v_N3KO_vSMC	Tm2d2	0.000107451	0.15487	0.318	0.202	1
02_Mature_Control_v_N3KO_vSMC	Pgrmc1	0.00010751	0.147842	0.618	0.446	1
02_Mature_Control_v_N3KO_vSMC	Nom1	0.000107879	0.132752	0.197	0.107	1
02_Mature_Control_v_N3KO_vSMC	Myom1	0.000108422	0.141115	0.658	0.474	1
02_Mature_Control_v_N3KO_vSMC	Hist3h2a	0.000108495	0.124806	0.135	0.062	1
02_Mature_Control_v_N3KO_vSMC	Emc4	0.000109324	0.140491	0.25	0.148	1
02_Mature_Control_v_N3KO_vSMC	Pdgfc	0.000109673	-0.363498	0.252	0.32	1
02_Mature_Control_v_N3KO_vSMC	Cct4	0.000110236	0.129576	0.501	0.341	1
02_Mature_Control_v_N3KO_vSMC	St6gal1	0.000110662	0.12251	0.304	0.187	1
02_Mature_Control_v_N3KO_vSMC	Mark3	0.000114681	0.19459	0.454	0.307	1
02_Mature_Control_v_N3KO_vSMC	Gnai3	0.000114694	0.163643	0.467	0.315	1
02_Mature_Control_v_N3KO_vSMC	Rnf150	0.000115116	-0.419292	0.312	0.371	1
02_Mature_Control_v_N3KO_vSMC	Tpcn1	0.000116825	0.112349	0.129	0.058	1
02_Mature_Control_v_N3KO_vSMC	Rif1	0.000117419	0.192647	0.356	0.24	1
02_Mature_Control_v_N3KO_vSMC	Klf9	0.000118751	0.205521	0.88	0.747	1
02_Mature_Control_v_N3KO_vSMC	Fcgrt	0.000119579	0.128865	0.332	0.21	1
02_Mature_Control_v_N3KO_vSMC	Rer1	0.000124284	0.12723	0.398	0.262	1
02_Mature_Control_v_N3KO_vSMC	Dnajc7	0.000125317	0.124876	0.375	0.24	1
02_Mature_Control_v_N3KO_vSMC	Arl4d	0.000126643	0.122838	0.115	0.049	1
02_Mature_Control_v_N3KO_vSMC	Rab11b	0.000126902	0.135229	0.595	0.444	1
02_Mature_Control_v_N3KO_vSMC	Rev3l	0.000128348	0.162372	0.315	0.202	1
02_Mature_Control_v_N3KO_vSMC	Cwc22	0.000128405	0.125343	0.165	0.086	1
02_Mature_Control_v_N3KO_vSMC	Fbxl2	0.000128995	0.129501	0.273	0.163	1
02_Mature_Control_v_N3KO_vSMC	Tmem55b	0.000130901	0.129902	0.155	0.079	1
02_Mature_Control_v_N3KO_vSMC	Pi4k2a	0.000131902	0.120306	0.237	0.137	1
02_Mature_Control_v_N3KO_vSMC	Msh2	0.000132296	0.102969	0.112	0.047	1
02_Mature_Control_v_N3KO_vSMC	Atpif1	0.000132317	-0.242492	0.772	0.742	1
02_Mature_Control_v_N3KO_vSMC	Osbpl3	0.000132414	0.134433	0.133	0.064	1
02_Mature_Control_v_N3KO_vSMC	Lmtk2	0.000133446	0.133738	0.129	0.06	1
02_Mature_Control_v_N3KO_vSMC	Crlf1	0.000133549	0.134924	0.318	0.202	1
02_Mature_Control_v_N3KO_vSMC	Nuak1	0.00013399	-0.218319	0.073	0.131	1
02_Mature_Control_v_N3KO_vSMC	Tmem70	0.000134135	0.107685	0.176	0.092	1
02_Mature_Control_v_N3KO_vSMC	Smad7	0.000134671	0.149729	0.396	0.27	1
02_Mature_Control_v_N3KO_vSMC	Erf	0.000134778	0.116961	0.14	0.067	1
02_Mature_Control_v_N3KO_vSMC	Mrpl20	0.000135123	0.137044	0.499	0.337	1
02_Mature_Control_v_N3KO_vSMC	Ubxn6	0.000135665	0.128237	0.383	0.247	1
02_Mature_Control_v_N3KO_vSMC	Cox7a2	0.000136139	-0.218962	0.891	0.824	1
02_Mature_Control_v_N3KO_vSMC	Ctdspl	0.000136646	0.155176	0.654	0.483	1
02_Mature_Control_v_N3KO_vSMC	Fat3	0.000137838	0.127927	0.124	0.056	1
02_Mature_Control_v_N3KO_vSMC	Arl6ip5	0.000138176	0.12977	0.39	0.258	1
02_Mature_Control_v_N3KO_vSMC	Dennd4a	0.00013852	-0.558667	0.364	0.427	1
02_Mature_Control_v_N3KO_vSMC	Slc12a2	0.000138553	0.147837	0.25	0.146	1
02_Mature_Control_v_N3KO_vSMC	Ftl1	0.00013898	-0.258679	0.914	0.861	1
02_Mature_Control_v_N3KO_vSMC	Mrps28	0.000140386	0.10387	0.238	0.135	1
02_Mature_Control_v_N3KO_vSMC	Zic1	0.000142038	0.161768	0.605	0.453	1
02_Mature_Control_v_N3KO_vSMC	Capn2	0.000142391	0.131765	0.473	0.32	1
02_Mature_Control_v_N3KO_vSMC	Spata24	0.000142467	0.119108	0.166	0.086	1
02_Mature_Control_v_N3KO_vSMC	Pitpnm3	0.000144665	0.144804	0.177	0.097	1
02_Mature_Control_v_N3KO_vSMC	Eif3m	0.00014548	0.164491	0.515	0.358	1
02_Mature_Control_v_N3KO_vSMC	Fbxo30	0.000146459	0.169827	0.392	0.264	1
02_Mature_Control_v_N3KO_vSMC	Arhgef6	0.000147771	0.155432	0.251	0.15	1
02_Mature_Control_v_N3KO_vSMC	Vangl1	0.000148207	0.145466	0.116	0.052	1
02_Mature_Control_v_N3KO_vSMC	Ocel1	0.000148647	0.116828	0.104	0.043	1
02_Mature_Control_v_N3KO_vSMC	Lyst	0.000149115	-0.30136	0.441	0.481	1
02_Mature_Control_v_N3KO_vSMC	Arntl	0.000153361	0.12433	0.114	0.049	1
02_Mature_Control_v_N3KO_vSMC	Phf12	0.000153555	0.126531	0.268	0.165	1
02_Mature_Control_v_N3KO_vSMC	Kcnma1	0.000156167	0.11518	0.828	0.693	1
02_Mature_Control_v_N3KO_vSMC	Fam8a1	0.000159135	0.129471	0.233	0.135	1
02_Mature_Control_v_N3KO_vSMC	Rchy1	0.000162027	0.112642	0.205	0.114	1
02_Mature_Control_v_N3KO_vSMC	Smim27	0.000162688	-0.286609	0.115	0.178	1
02_Mature_Control_v_N3KO_vSMC	Tspan2	0.000162811	0.161665	0.487	0.348	1
02_Mature_Control_v_N3KO_vSMC	Ube2d3	0.000163434	0.159525	0.658	0.487	1
02_Mature_Control_v_N3KO_vSMC	Fam92a	0.000164173	0.106196	0.268	0.163	1
02_Mature_Control_v_N3KO_vSMC	Gm20732	0.000164535	0.118568	0.199	0.112	1
02_Mature_Control_v_N3KO_vSMC	Pja2	0.000167571	0.184896	0.676	0.5	1
02_Mature_Control_v_N3KO_vSMC	Hist1h2bc	0.00016837	0.202599	0.491	0.358	1
02_Mature_Control_v_N3KO_vSMC	Ak6	0.000168442	0.121324	0.199	0.112	1
02_Mature_Control_v_N3KO_vSMC	Kank2	0.000168679	0.137773	0.679	0.506	1
02_Mature_Control_v_N3KO_vSMC	Slc3a2	0.000169618	0.162041	0.43	0.296	1
02_Mature_Control_v_N3KO_vSMC	Sgta	0.000169824	0.116262	0.252	0.148	1
02_Mature_Control_v_N3KO_vSMC	Prkcd	0.000172046	0.145764	0.186	0.103	1
02_Mature_Control_v_N3KO_vSMC	Opa1	0.000173129	0.146672	0.274	0.172	1
02_Mature_Control_v_N3KO_vSMC	Fth1	0.000173732	-0.184785	0.999	0.998	1
02_Mature_Control_v_N3KO_vSMC	Ppm1a	0.000174055	0.119449	0.528	0.365	1
02_Mature_Control_v_N3KO_vSMC	Phf21a	0.000174613	0.152325	0.449	0.315	1
02_Mature_Control_v_N3KO_vSMC	Sos2	0.000174961	0.147845	0.357	0.236	1
02_Mature_Control_v_N3KO_vSMC	Fos	0.000175361	-0.216331	0.918	0.931	1
02_Mature_Control_v_N3KO_vSMC	Echdc1	0.000175674	0.11639	0.116	0.052	1
02_Mature_Control_v_N3KO_vSMC	Gucd1	0.000176835	0.139633	0.122	0.056	1
02_Mature_Control_v_N3KO_vSMC	Ppfibp1	0.000176854	-0.341052	0.298	0.354	1
02_Mature_Control_v_N3KO_vSMC	Mrpl12	0.000178589	0.110051	0.344	0.217	1
02_Mature_Control_v_N3KO_vSMC	Taf11	0.000179761	0.133053	0.24	0.142	1
02_Mature_Control_v_N3KO_vSMC	Lsm2	0.000179789	0.108151	0.178	0.094	1
02_Mature_Control_v_N3KO_vSMC	Urod	0.000181038	0.112264	0.153	0.077	1
02_Mature_Control_v_N3KO_vSMC	Rnf34	0.0001853	0.148378	0.255	0.155	1
02_Mature_Control_v_N3KO_vSMC	Utp3	0.000185709	0.134401	0.328	0.212	1
02_Mature_Control_v_N3KO_vSMC	Vgll4	0.000188297	0.142754	0.358	0.234	1
02_Mature_Control_v_N3KO_vSMC	Cap1	0.00018866	0.180292	0.685	0.528	1
02_Mature_Control_v_N3KO_vSMC	Ncoa6	0.000189559	0.121638	0.313	0.2	1
02_Mature_Control_v_N3KO_vSMC	Mecp2	0.000190366	0.151328	0.42	0.281	1
02_Mature_Control_v_N3KO_vSMC	Rex1bd	0.000195338	0.156032	0.764	0.59	1
02_Mature_Control_v_N3KO_vSMC	Slc2a1	0.000196737	0.110281	0.261	0.157	1
02_Mature_Control_v_N3KO_vSMC	Gm10036	0.000196751	-0.338496	0.46	0.485	1
02_Mature_Control_v_N3KO_vSMC	Elp5	0.000200528	0.124726	0.23	0.135	1
02_Mature_Control_v_N3KO_vSMC	Aip	0.00020145	0.147352	0.309	0.195	1
02_Mature_Control_v_N3KO_vSMC	Epb41l2	0.000202387	-0.316981	0.554	0.56	1
02_Mature_Control_v_N3KO_vSMC	Phf14	0.000203854	0.129081	0.258	0.157	1
02_Mature_Control_v_N3KO_vSMC	Stard7	0.000204456	0.131832	0.175	0.094	1
02_Mature_Control_v_N3KO_vSMC	Ptprj	0.000207001	-0.258427	0.103	0.167	1
02_Mature_Control_v_N3KO_vSMC	Prkaca	0.00020788	0.108197	0.219	0.127	1
02_Mature_Control_v_N3KO_vSMC	Yme1l1	0.000209636	0.120518	0.435	0.294	1
02_Mature_Control_v_N3KO_vSMC	Psmc5	0.000209703	0.142502	0.505	0.356	1
02_Mature_Control_v_N3KO_vSMC	Ccdc58	0.000211647	0.13911	0.206	0.118	1
02_Mature_Control_v_N3KO_vSMC	Gm32618	0.000211796	0.129326	0.127	0.06	1
02_Mature_Control_v_N3KO_vSMC	Armcx3	0.000212835	0.117392	0.264	0.163	1
02_Mature_Control_v_N3KO_vSMC	Tmx3	0.000214417	0.146677	0.3	0.193	1
02_Mature_Control_v_N3KO_vSMC	Txnrd3	0.000214946	0.113612	0.187	0.105	1
02_Mature_Control_v_N3KO_vSMC	Anxa4	0.000215769	-0.202383	0.084	0.144	1
02_Mature_Control_v_N3KO_vSMC	Trim8	0.000216968	0.121965	0.169	0.09	1
02_Mature_Control_v_N3KO_vSMC	Dpp8	0.000217366	0.142464	0.338	0.217	1
02_Mature_Control_v_N3KO_vSMC	Cd59a	0.00021765	0.132933	0.225	0.131	1
02_Mature_Control_v_N3KO_vSMC	Rab11a	0.000217899	0.113343	0.351	0.225	1
02_Mature_Control_v_N3KO_vSMC	Hmgxb4	0.000220584	0.12019	0.24	0.144	1
02_Mature_Control_v_N3KO_vSMC	Dnajc3	0.000222777	0.182835	0.751	0.616	1
02_Mature_Control_v_N3KO_vSMC	Yipf1	0.000223029	0.104926	0.17	0.09	1
02_Mature_Control_v_N3KO_vSMC	Mettl26	0.000224146	0.100961	0.23	0.135	1
02_Mature_Control_v_N3KO_vSMC	Tspan17	0.000227559	0.12283	0.292	0.185	1
02_Mature_Control_v_N3KO_vSMC	Myoz3	0.000228334	0.133234	0.117	0.054	1
02_Mature_Control_v_N3KO_vSMC	Ube2b	0.000228816	0.167559	0.734	0.567	1
02_Mature_Control_v_N3KO_vSMC	Ncor1	0.000229548	0.143235	0.881	0.717	1
02_Mature_Control_v_N3KO_vSMC	Stk38l	0.000232462	0.13966	0.532	0.373	1
02_Mature_Control_v_N3KO_vSMC	Esam	0.000233229	0.114775	0.57	0.406	1
02_Mature_Control_v_N3KO_vSMC	Casp8ap2	0.000236351	0.134792	0.245	0.152	1
02_Mature_Control_v_N3KO_vSMC	Sf3b1	0.000236416	0.161832	0.801	0.631	1
02_Mature_Control_v_N3KO_vSMC	Zfr	0.000238972	0.159004	0.625	0.461	1
02_Mature_Control_v_N3KO_vSMC	Cacna1d	0.000239382	0.137797	0.166	0.088	1
02_Mature_Control_v_N3KO_vSMC	Tox2	0.000239808	0.160363	0.151	0.079	1
02_Mature_Control_v_N3KO_vSMC	Zbtb43	0.000241358	0.10811	0.121	0.056	1
02_Mature_Control_v_N3KO_vSMC	Pcgf5	0.000246423	-0.355642	0.339	0.395	1
02_Mature_Control_v_N3KO_vSMC	Ints6l	0.00024656	0.148477	0.229	0.135	1
02_Mature_Control_v_N3KO_vSMC	Clock	0.000247529	0.135554	0.405	0.273	1
02_Mature_Control_v_N3KO_vSMC	Csrp2	0.00024908	-0.349965	0.886	0.824	1
02_Mature_Control_v_N3KO_vSMC	Luzp1	0.000249248	0.151809	0.791	0.627	1
02_Mature_Control_v_N3KO_vSMC	Irf1	0.000249535	-0.497472	0.406	0.464	1
02_Mature_Control_v_N3KO_vSMC	Ppme1	0.000249821	0.16694	0.373	0.253	1
02_Mature_Control_v_N3KO_vSMC	Mrpl3	0.000250643	0.107397	0.215	0.124	1
02_Mature_Control_v_N3KO_vSMC	Hrc	0.000252351	0.137489	0.212	0.124	1
02_Mature_Control_v_N3KO_vSMC	Insc	0.000252508	0.155392	0.137	0.069	1
02_Mature_Control_v_N3KO_vSMC	Fads3	0.000254389	0.118292	0.339	0.219	1
02_Mature_Control_v_N3KO_vSMC	Tspan9	0.000255878	0.125508	0.221	0.127	1
02_Mature_Control_v_N3KO_vSMC	Cryab	0.000256561	0.133863	0.888	0.76	1
02_Mature_Control_v_N3KO_vSMC	Eif3e	0.000261816	0.142864	0.553	0.397	1
02_Mature_Control_v_N3KO_vSMC	Dstyk	0.000263233	0.115506	0.24	0.146	1
02_Mature_Control_v_N3KO_vSMC	Eif3g	0.000263296	0.130676	0.474	0.328	1
02_Mature_Control_v_N3KO_vSMC	Cops5	0.000263878	0.100233	0.234	0.139	1
02_Mature_Control_v_N3KO_vSMC	Mta1	0.000267924	0.136285	0.155	0.082	1
02_Mature_Control_v_N3KO_vSMC	Fam19a5	0.00026816	0.156991	0.154	0.082	1
02_Mature_Control_v_N3KO_vSMC	Traf3	0.000270331	-0.215161	0.064	0.116	1
02_Mature_Control_v_N3KO_vSMC	Rbbp4	0.000270537	0.115045	0.429	0.29	1
02_Mature_Control_v_N3KO_vSMC	Supt16	0.000271691	0.125743	0.542	0.369	1
02_Mature_Control_v_N3KO_vSMC	Zfp612	0.000272098	0.119088	0.142	0.071	1
02_Mature_Control_v_N3KO_vSMC	Pet100	0.000272798	-0.234323	0.115	0.176	1
02_Mature_Control_v_N3KO_vSMC	Fam135a	0.000275289	0.130451	0.205	0.118	1
02_Mature_Control_v_N3KO_vSMC	Tnks2	0.000279068	0.118369	0.449	0.307	1
02_Mature_Control_v_N3KO_vSMC	Itga5	0.000279086	-0.352574	0.053	0.103	1
02_Mature_Control_v_N3KO_vSMC	Ift43	0.000281224	0.170354	0.764	0.592	1
02_Mature_Control_v_N3KO_vSMC	Phf2	0.000281579	0.112455	0.316	0.202	1
02_Mature_Control_v_N3KO_vSMC	Fgfr1	0.000282285	0.116702	0.457	0.318	1
02_Mature_Control_v_N3KO_vSMC	Fabp5	0.000282645	-0.217762	0.053	0.103	1
02_Mature_Control_v_N3KO_vSMC	Hsp90aa1	0.000282946	0.130952	0.978	0.923	1
02_Mature_Control_v_N3KO_vSMC	Grb10	0.000283833	0.139623	0.326	0.217	1
02_Mature_Control_v_N3KO_vSMC	Rin2	0.000285096	-0.286026	0.147	0.212	1
02_Mature_Control_v_N3KO_vSMC	Suz12	0.000286253	0.116644	0.36	0.238	1
02_Mature_Control_v_N3KO_vSMC	Dmtf1	0.000287377	0.119242	0.189	0.107	1
02_Mature_Control_v_N3KO_vSMC	Itga3	0.000289414	0.127536	0.209	0.12	1
02_Mature_Control_v_N3KO_vSMC	Polr1d	0.000289493	0.19626	0.57	0.421	1
02_Mature_Control_v_N3KO_vSMC	Tox4	0.000293406	0.101374	0.3	0.189	1
02_Mature_Control_v_N3KO_vSMC	Mga	0.000298939	0.148083	0.377	0.255	1
02_Mature_Control_v_N3KO_vSMC	Kif5b	0.000299656	0.141158	0.941	0.824	1
02_Mature_Control_v_N3KO_vSMC	Mettl16	0.000300113	0.100563	0.212	0.122	1
02_Mature_Control_v_N3KO_vSMC	Kdm5c	0.00030021	0.158635	0.308	0.204	1
02_Mature_Control_v_N3KO_vSMC	Gjc1	0.000300575	0.149139	0.798	0.635	1
02_Mature_Control_v_N3KO_vSMC	Cpxm2	0.000303009	0.123168	0.306	0.197	1
02_Mature_Control_v_N3KO_vSMC	Rbm39	0.000303028	-0.197529	0.951	0.923	1
02_Mature_Control_v_N3KO_vSMC	Ankrd12	0.000304338	-0.279287	0.696	0.687	1
02_Mature_Control_v_N3KO_vSMC	mt-Nd6	0.000308014	0.168023	0.553	0.406	1
02_Mature_Control_v_N3KO_vSMC	Akap8l	0.000308605	0.154487	0.369	0.242	1
02_Mature_Control_v_N3KO_vSMC	Dkk3	0.000310239	-0.203703	0.068	0.122	1
02_Mature_Control_v_N3KO_vSMC	Phb2	0.000310744	0.115187	0.301	0.191	1
02_Mature_Control_v_N3KO_vSMC	Ing3	0.00031774	0.132269	0.217	0.127	1
02_Mature_Control_v_N3KO_vSMC	Eif4a3	0.000319935	0.113695	0.284	0.178	1
02_Mature_Control_v_N3KO_vSMC	Fxr2	0.000321251	0.100878	0.252	0.15	1
02_Mature_Control_v_N3KO_vSMC	Prdm11	0.000321612	0.123864	0.106	0.047	1
02_Mature_Control_v_N3KO_vSMC	Josd2	0.000322587	0.110353	0.131	0.064	1
02_Mature_Control_v_N3KO_vSMC	St5	0.000326104	0.150753	0.726	0.586	1
02_Mature_Control_v_N3KO_vSMC	Wdr1	0.000326135	0.12383	0.603	0.438	1
02_Mature_Control_v_N3KO_vSMC	Immp1l	0.000326979	0.113321	0.349	0.225	1
02_Mature_Control_v_N3KO_vSMC	Dock10	0.000330689	-0.30666	0.617	0.614	1
02_Mature_Control_v_N3KO_vSMC	Mdfic	0.000332735	-0.202057	0.089	0.146	1
02_Mature_Control_v_N3KO_vSMC	Higd2a	0.000334912	0.1477	0.431	0.294	1
02_Mature_Control_v_N3KO_vSMC	Hnrnpdl	0.000335725	0.156607	0.585	0.431	1
02_Mature_Control_v_N3KO_vSMC	Gfm1	0.000338817	0.100195	0.115	0.054	1
02_Mature_Control_v_N3KO_vSMC	Egln2	0.000340592	0.11534	0.208	0.12	1
02_Mature_Control_v_N3KO_vSMC	Lsg1	0.000341608	0.107626	0.131	0.064	1
02_Mature_Control_v_N3KO_vSMC	Dbi	0.000344579	-0.295794	0.754	0.736	1
02_Mature_Control_v_N3KO_vSMC	Lsm14a	0.000345366	0.120457	0.38	0.255	1
02_Mature_Control_v_N3KO_vSMC	Ndufc1	0.00034614	-0.330014	0.585	0.586	1
02_Mature_Control_v_N3KO_vSMC	Mbd2	0.000346537	0.154758	0.588	0.451	1
02_Mature_Control_v_N3KO_vSMC	Emc6	0.0003469	0.114769	0.272	0.167	1
02_Mature_Control_v_N3KO_vSMC	Siah2	0.000350075	0.150253	0.164	0.09	1
02_Mature_Control_v_N3KO_vSMC	Vps26b	0.000350209	0.114773	0.115	0.054	1
02_Mature_Control_v_N3KO_vSMC	Rlim	0.000352547	0.15032	0.482	0.35	1
02_Mature_Control_v_N3KO_vSMC	Cd63	0.000354457	-0.201872	0.936	0.895	1
02_Mature_Control_v_N3KO_vSMC	Ngdn	0.000359472	0.104172	0.2	0.116	1
02_Mature_Control_v_N3KO_vSMC	Ubr5	0.000360982	0.171256	0.76	0.629	1
02_Mature_Control_v_N3KO_vSMC	Prnp	0.000361008	-0.35425	0.251	0.305	1
02_Mature_Control_v_N3KO_vSMC	Fbxl20	0.000361198	0.133996	0.253	0.155	1
02_Mature_Control_v_N3KO_vSMC	Rnf5	0.000361492	0.117464	0.12	0.058	1
02_Mature_Control_v_N3KO_vSMC	Tmem2	0.000368729	-0.329043	0.221	0.279	1
02_Mature_Control_v_N3KO_vSMC	Mthfd2	0.000371315	-0.272419	0.118	0.178	1
02_Mature_Control_v_N3KO_vSMC	Rasl11b	0.000372848	0.150302	0.199	0.118	1
02_Mature_Control_v_N3KO_vSMC	Gins4	0.000373902	0.104119	0.136	0.069	1
02_Mature_Control_v_N3KO_vSMC	Leo1	0.000374309	0.106285	0.16	0.086	1
02_Mature_Control_v_N3KO_vSMC	Nlrc5	0.000376145	0.14805	0.173	0.097	1
02_Mature_Control_v_N3KO_vSMC	Asna1	0.000379152	0.105217	0.19	0.107	1
02_Mature_Control_v_N3KO_vSMC	Chd1	0.000389421	0.116474	0.471	0.337	1
02_Mature_Control_v_N3KO_vSMC	Fam122a	0.000393012	0.120538	0.292	0.189	1
02_Mature_Control_v_N3KO_vSMC	Psd3	0.00039419	0.133316	0.619	0.461	1
02_Mature_Control_v_N3KO_vSMC	Actn4	0.000394264	-0.164381	0.959	0.914	1
02_Mature_Control_v_N3KO_vSMC	Specc1l	0.000397472	0.187992	0.433	0.305	1
02_Mature_Control_v_N3KO_vSMC	Pkn1	0.000403011	0.115122	0.174	0.097	1
02_Mature_Control_v_N3KO_vSMC	Khdrbs1	0.000404099	0.142381	0.392	0.273	1
02_Mature_Control_v_N3KO_vSMC	Srprb	0.000406868	0.109335	0.105	0.047	1
02_Mature_Control_v_N3KO_vSMC	Tgfb1	0.000408159	-0.239075	0.107	0.167	1
02_Mature_Control_v_N3KO_vSMC	Prmt9	0.000411341	0.1151	0.107	0.049	1
02_Mature_Control_v_N3KO_vSMC	As3mt	0.000412031	0.101	0.165	0.09	1
02_Mature_Control_v_N3KO_vSMC	Vamp2	0.000412945	0.108304	0.357	0.234	1
02_Mature_Control_v_N3KO_vSMC	CT025619.1	0.000413337	-0.225648	0.072	0.124	1
02_Mature_Control_v_N3KO_vSMC	Obsl1	0.000414055	0.127069	0.161	0.088	1
02_Mature_Control_v_N3KO_vSMC	Neat1	0.000417188	0.169733	0.567	0.431	1
02_Mature_Control_v_N3KO_vSMC	Aggf1	0.000419848	0.118502	0.229	0.139	1
02_Mature_Control_v_N3KO_vSMC	Pcmt1	0.000422463	0.129629	0.467	0.326	1
02_Mature_Control_v_N3KO_vSMC	Grpel1	0.00042421	0.124973	0.407	0.277	1
02_Mature_Control_v_N3KO_vSMC	Acads	0.000427147	0.110362	0.19	0.109	1
02_Mature_Control_v_N3KO_vSMC	Rhoc	0.000432221	0.165391	0.746	0.569	1
02_Mature_Control_v_N3KO_vSMC	Zbtb20	0.000434576	-0.161039	0.987	0.976	1
02_Mature_Control_v_N3KO_vSMC	Maged1	0.000434895	0.109336	0.389	0.264	1
02_Mature_Control_v_N3KO_vSMC	Zranb1	0.000438297	0.113405	0.416	0.292	1
02_Mature_Control_v_N3KO_vSMC	Sik2	0.00044044	0.183046	0.35	0.245	1
02_Mature_Control_v_N3KO_vSMC	Mtcl1	0.000441387	0.14789	0.149	0.079	1
02_Mature_Control_v_N3KO_vSMC	Antxr1	0.000442713	0.148929	0.195	0.116	1
02_Mature_Control_v_N3KO_vSMC	Pkd1	0.000444382	-0.311402	0.403	0.44	1
02_Mature_Control_v_N3KO_vSMC	Hipk1	0.000446425	0.142872	0.577	0.425	1
02_Mature_Control_v_N3KO_vSMC	Bub3	0.000450459	0.103973	0.283	0.18	1
02_Mature_Control_v_N3KO_vSMC	Mthfd2l	0.000450913	0.100487	0.175	0.099	1
02_Mature_Control_v_N3KO_vSMC	Orai3	0.000450915	0.107899	0.203	0.118	1
02_Mature_Control_v_N3KO_vSMC	Lcor	0.000451053	0.102152	0.299	0.193	1
02_Mature_Control_v_N3KO_vSMC	Cnot6l	0.000452364	0.100992	0.312	0.2	1
02_Mature_Control_v_N3KO_vSMC	Eif4a1	0.000455056	0.107603	0.643	0.476	1
02_Mature_Control_v_N3KO_vSMC	Lin7a	0.000458623	-0.336079	0.203	0.277	1
02_Mature_Control_v_N3KO_vSMC	Frmd4b	0.000458915	0.102347	0.605	0.44	1
02_Mature_Control_v_N3KO_vSMC	Atn1	0.000460892	0.104136	0.156	0.086	1
02_Mature_Control_v_N3KO_vSMC	Wiz	0.00046328	0.129436	0.143	0.075	1
02_Mature_Control_v_N3KO_vSMC	Ddx46	0.000466521	0.116903	0.466	0.326	1
02_Mature_Control_v_N3KO_vSMC	Orc2	0.000476836	0.121587	0.226	0.135	1
02_Mature_Control_v_N3KO_vSMC	Nucks1	0.000478089	-0.222904	0.732	0.706	1
02_Mature_Control_v_N3KO_vSMC	Srrt	0.000479243	0.12666	0.242	0.152	1
02_Mature_Control_v_N3KO_vSMC	Gpatch11	0.000481483	0.13022	0.22	0.133	1
02_Mature_Control_v_N3KO_vSMC	Arfgap2	0.000482987	0.120984	0.21	0.124	1
02_Mature_Control_v_N3KO_vSMC	Txn2	0.00048826	0.114853	0.483	0.339	1
02_Mature_Control_v_N3KO_vSMC	Zc3h18	0.000489649	0.118242	0.231	0.139	1
02_Mature_Control_v_N3KO_vSMC	Spin1	0.000491261	0.144945	0.316	0.21	1
02_Mature_Control_v_N3KO_vSMC	Sec61b	0.000497655	-0.326751	0.39	0.416	1
02_Mature_Control_v_N3KO_vSMC	2610507B11Rik	0.000499131	0.125873	0.332	0.223	1
02_Mature_Control_v_N3KO_vSMC	Srrm2	0.000500317	0.13378	0.933	0.856	1
02_Mature_Control_v_N3KO_vSMC	Iffo2	0.000507332	0.139547	0.129	0.067	1
02_Mature_Control_v_N3KO_vSMC	Ppig	0.000508745	0.137014	0.652	0.498	1
02_Mature_Control_v_N3KO_vSMC	Sec31a	0.000514135	0.139654	0.383	0.26	1
02_Mature_Control_v_N3KO_vSMC	Hnrnpa3	0.000524715	0.149625	0.82	0.657	1
02_Mature_Control_v_N3KO_vSMC	Pold3	0.00053031	0.128334	0.126	0.064	1
02_Mature_Control_v_N3KO_vSMC	Ntn4	0.00053111	0.145077	0.93	0.82	1
02_Mature_Control_v_N3KO_vSMC	Actr3	0.000535805	0.141301	0.699	0.534	1
02_Mature_Control_v_N3KO_vSMC	Tmod1	0.000537736	0.100584	0.189	0.109	1
02_Mature_Control_v_N3KO_vSMC	Ecm1	0.000537972	-0.387785	0.355	0.382	1
02_Mature_Control_v_N3KO_vSMC	Sept6	0.000540958	0.110101	0.314	0.206	1
02_Mature_Control_v_N3KO_vSMC	Gpatch2l	0.000545223	0.108968	0.114	0.054	1
02_Mature_Control_v_N3KO_vSMC	Smc6	0.000548132	0.141434	0.664	0.517	1
02_Mature_Control_v_N3KO_vSMC	Actr2	0.000552987	0.121876	0.48	0.343	1
02_Mature_Control_v_N3KO_vSMC	Nsa2	0.000553808	-0.273488	0.439	0.481	1
02_Mature_Control_v_N3KO_vSMC	Lsamp	0.000556477	0.328565	0.251	0.174	1
02_Mature_Control_v_N3KO_vSMC	Cox7a2l	0.000558561	0.146818	0.806	0.659	1
02_Mature_Control_v_N3KO_vSMC	Hbs1l	0.000568491	0.119534	0.229	0.142	1
02_Mature_Control_v_N3KO_vSMC	Siva1	0.000569004	0.105092	0.472	0.32	1
02_Mature_Control_v_N3KO_vSMC	1810030O07Rik	0.000569916	0.130666	0.146	0.079	1
02_Mature_Control_v_N3KO_vSMC	Mrps31	0.000575521	0.111384	0.173	0.099	1
02_Mature_Control_v_N3KO_vSMC	Smarce1	0.000593714	0.127296	0.414	0.288	1
02_Mature_Control_v_N3KO_vSMC	Pycr2	0.000600309	0.107252	0.121	0.06	1
02_Mature_Control_v_N3KO_vSMC	Cspg4	0.000603298	0.152505	0.747	0.592	1
02_Mature_Control_v_N3KO_vSMC	Snx3	0.000618137	0.134995	0.653	0.483	1
02_Mature_Control_v_N3KO_vSMC	Prpf4b	0.000618517	0.133235	0.639	0.491	1
02_Mature_Control_v_N3KO_vSMC	Zfp326	0.000619198	0.103982	0.298	0.191	1
02_Mature_Control_v_N3KO_vSMC	Rdh14	0.000621634	0.105455	0.179	0.103	1
02_Mature_Control_v_N3KO_vSMC	Zfp397	0.000634081	0.135127	0.182	0.107	1
02_Mature_Control_v_N3KO_vSMC	Cuedc2	0.000641848	0.130833	0.431	0.292	1
02_Mature_Control_v_N3KO_vSMC	4930523C07Rik	0.000644395	-0.256365	0.838	0.794	1
02_Mature_Control_v_N3KO_vSMC	Ctdspl2	0.000657796	0.107254	0.356	0.24	1
02_Mature_Control_v_N3KO_vSMC	Pdcd2l	0.000661999	0.103574	0.115	0.056	1
02_Mature_Control_v_N3KO_vSMC	Hacd1	0.000662174	0.157375	0.313	0.206	1
02_Mature_Control_v_N3KO_vSMC	Nipsnap2	0.000667198	0.124571	0.234	0.144	1
02_Mature_Control_v_N3KO_vSMC	Crebzf	0.000672998	0.104603	0.163	0.092	1
02_Mature_Control_v_N3KO_vSMC	Stx16	0.000676302	0.10167	0.219	0.133	1
02_Mature_Control_v_N3KO_vSMC	Brd9	0.000678145	-0.297434	0.273	0.328	1
02_Mature_Control_v_N3KO_vSMC	Becn1	0.000680025	0.100768	0.298	0.193	1
02_Mature_Control_v_N3KO_vSMC	Pcdh18	0.000681472	-0.355164	0.213	0.273	1
02_Mature_Control_v_N3KO_vSMC	Arhgef17	0.000684589	0.139129	0.57	0.41	1
02_Mature_Control_v_N3KO_vSMC	Sfpq	0.000689831	0.122953	0.617	0.466	1
02_Mature_Control_v_N3KO_vSMC	Scp2	0.00069021	0.132913	0.615	0.455	1
02_Mature_Control_v_N3KO_vSMC	Hbegf	0.000690741	0.309436	0.503	0.382	1
02_Mature_Control_v_N3KO_vSMC	Ppp4r2	0.000696812	0.117345	0.445	0.313	1
02_Mature_Control_v_N3KO_vSMC	Ankrd26	0.000699167	0.144197	0.219	0.133	1
02_Mature_Control_v_N3KO_vSMC	Clk4	0.000699674	0.114988	0.276	0.178	1
02_Mature_Control_v_N3KO_vSMC	Prelid3b	0.000703883	0.109632	0.173	0.101	1
02_Mature_Control_v_N3KO_vSMC	Scn1b	0.000707359	-0.248541	0.149	0.21	1
02_Mature_Control_v_N3KO_vSMC	Fxyd1	0.000714652	0.144265	0.946	0.839	1
02_Mature_Control_v_N3KO_vSMC	Ints6	0.00071496	0.115083	0.328	0.217	1
02_Mature_Control_v_N3KO_vSMC	Mboat1	0.000714974	-0.229319	0.088	0.142	1
02_Mature_Control_v_N3KO_vSMC	Prkra	0.000715107	0.105959	0.115	0.056	1
02_Mature_Control_v_N3KO_vSMC	St13	0.000715872	-0.315444	0.572	0.558	1
02_Mature_Control_v_N3KO_vSMC	Anapc16	0.000717249	0.110935	0.358	0.24	1
02_Mature_Control_v_N3KO_vSMC	Rcan1	0.000720736	-0.485524	0.123	0.178	1
02_Mature_Control_v_N3KO_vSMC	Rere	0.000728413	0.119881	0.606	0.461	1
02_Mature_Control_v_N3KO_vSMC	Gpc3	0.000730982	0.100612	0.187	0.109	1
02_Mature_Control_v_N3KO_vSMC	Sh3glb2	0.000732312	0.104754	0.257	0.165	1
02_Mature_Control_v_N3KO_vSMC	Bhlhb9	0.000735669	0.114822	0.107	0.052	1
02_Mature_Control_v_N3KO_vSMC	Cacna2d1	0.000740454	-0.336749	0.725	0.702	1
02_Mature_Control_v_N3KO_vSMC	Mafb	0.000744192	0.166202	0.2	0.122	1
02_Mature_Control_v_N3KO_vSMC	Hprt	0.000744253	0.117889	0.228	0.139	1
02_Mature_Control_v_N3KO_vSMC	Tmem109	0.000744824	0.123053	0.385	0.268	1
02_Mature_Control_v_N3KO_vSMC	Fhl5	0.000748547	0.151165	0.32	0.217	1
02_Mature_Control_v_N3KO_vSMC	Wdr33	0.000749223	0.157946	0.434	0.315	1
02_Mature_Control_v_N3KO_vSMC	Lemd2	0.00075826	0.104262	0.191	0.112	1
02_Mature_Control_v_N3KO_vSMC	Carns1	0.000758656	0.110103	0.106	0.052	1
02_Mature_Control_v_N3KO_vSMC	Habp4	0.000760061	0.104491	0.19	0.112	1
02_Mature_Control_v_N3KO_vSMC	Ebna1bp2	0.000760932	0.106596	0.314	0.206	1
02_Mature_Control_v_N3KO_vSMC	Ccdc90b	0.000761771	0.128509	0.265	0.17	1
02_Mature_Control_v_N3KO_vSMC	Arhgap18	0.000768464	-0.209822	0.066	0.116	1
02_Mature_Control_v_N3KO_vSMC	Luc7l2	0.000769853	0.131097	0.8	0.646	1
02_Mature_Control_v_N3KO_vSMC	Atp2b1	0.000777503	0.12289	0.716	0.547	1
02_Mature_Control_v_N3KO_vSMC	Hmgb1	0.000786961	-0.180342	0.964	0.933	1
02_Mature_Control_v_N3KO_vSMC	Sh3pxd2a	0.000788131	0.146564	0.382	0.268	1
02_Mature_Control_v_N3KO_vSMC	Parp9	0.000790198	0.177602	0.205	0.127	1
02_Mature_Control_v_N3KO_vSMC	Zfx	0.000794157	0.108168	0.302	0.2	1
02_Mature_Control_v_N3KO_vSMC	Etv1	0.000794291	-0.334984	0.177	0.236	1
02_Mature_Control_v_N3KO_vSMC	Nrp1	0.00079948	-0.350302	0.152	0.212	1
02_Mature_Control_v_N3KO_vSMC	Phlpp1	0.000804519	0.122592	0.411	0.288	1
02_Mature_Control_v_N3KO_vSMC	Cdh11	0.000811212	-0.149547	0.067	0.118	1
02_Mature_Control_v_N3KO_vSMC	Topors	0.000815842	0.143378	0.277	0.182	1
02_Mature_Control_v_N3KO_vSMC	Sod1	0.000820115	-0.347049	0.407	0.429	1
02_Mature_Control_v_N3KO_vSMC	Rpl7	0.000824969	0.125287	0.989	0.916	1
02_Mature_Control_v_N3KO_vSMC	Gdi1	0.000827297	0.12139	0.258	0.163	1
02_Mature_Control_v_N3KO_vSMC	Dmd	0.00082907	-0.205257	0.998	0.998	1
02_Mature_Control_v_N3KO_vSMC	Mtch1	0.000831697	0.116374	0.429	0.296	1
02_Mature_Control_v_N3KO_vSMC	Parp1	0.000833009	0.104759	0.175	0.101	1
02_Mature_Control_v_N3KO_vSMC	Arfgef1	0.000846853	0.131067	0.377	0.26	1
02_Mature_Control_v_N3KO_vSMC	Nipbl	0.000858858	0.157158	0.76	0.622	1
02_Mature_Control_v_N3KO_vSMC	Smg5	0.000869952	0.105822	0.166	0.094	1
02_Mature_Control_v_N3KO_vSMC	Trim2	0.00089474	0.107318	0.349	0.24	1
02_Mature_Control_v_N3KO_vSMC	Ppp4r3b	0.000901726	0.14362	0.382	0.266	1
02_Mature_Control_v_N3KO_vSMC	Nmt1	0.000910421	-0.261569	0.221	0.279	1
02_Mature_Control_v_N3KO_vSMC	Rabgap1	0.000915648	0.160611	0.467	0.339	1
02_Mature_Control_v_N3KO_vSMC	Slc4a4	0.000922628	-0.191941	0.072	0.122	1
02_Mature_Control_v_N3KO_vSMC	Zbtb41	0.000929129	0.111428	0.171	0.099	1
02_Mature_Control_v_N3KO_vSMC	Scd2	0.000933993	-0.335421	0.216	0.273	1
02_Mature_Control_v_N3KO_vSMC	Cacybp	0.000938211	0.104812	0.381	0.255	1
02_Mature_Control_v_N3KO_vSMC	Eif2b1	0.000943932	0.112372	0.108	0.054	1
02_Mature_Control_v_N3KO_vSMC	Hrct1	0.000944528	-0.294247	0.181	0.24	1
02_Mature_Control_v_N3KO_vSMC	Mrps18b	0.000946544	0.109879	0.144	0.079	1
02_Mature_Control_v_N3KO_vSMC	Cul4a	0.000954691	0.100625	0.215	0.131	1
02_Mature_Control_v_N3KO_vSMC	Rapgef3	0.000959653	0.10605	0.191	0.116	1
02_Mature_Control_v_N3KO_vSMC	Nsmce4a	0.000960546	0.105048	0.332	0.223	1
02_Mature_Control_v_N3KO_vSMC	Rps27rt	0.000961611	-0.192232	0.095	0.148	1
02_Mature_Control_v_N3KO_vSMC	Sumo2	0.000964127	0.124863	0.822	0.663	1
02_Mature_Control_v_N3KO_vSMC	Itpripl2	0.000972009	-0.291938	0.182	0.245	1
02_Mature_Control_v_N3KO_vSMC	Dact3	0.000975506	-0.282502	0.286	0.337	1
02_Mature_Control_v_N3KO_vSMC	Slco1c1	0.000989803	0.149683	0.312	0.215	1
02_Mature_Control_v_N3KO_vSMC	Cmbl	0.000992372	0.114919	0.126	0.067	1
[truncated: 3,667 more rows]
