# Supplementary material for: Age-related loss of Notch3 underlies brain vascular contractility deficiencies, glymphatic dysfunction, and neurodegeneration in mice
Source: J Clin Invest. 2024 Jan 16;134(2):e166134. doi: 10.1172/JCI166134 (PMC10786701; doi:10.1172/JCI166134)
Supplement: Supplemental table 3 [file jci-134-166134-s239.xlsx]

## Sheet: 20220624_PAS Sample Sub
Supplemental Table 3. Human Sample Information.
Summary table describing key characteristics of the human samples for this study in Figure 1 and Figure 8.
Figure #	Sample Number	Sample ID	NOTCH3 Genotype	Sex	Age
1N, 1O	1	Patient - 1	Control	F	26
1N, 1O	2	Patient - 2	Control	M	32
1N, 1O	3	Patient - 3	Control	M	38
1N, 1O	4	Patient - 4	Control	F	36
1N, 1O	5	Patient - 5	Control	M	34
1N, 1O	6	Patient - 6	Control	M	40
1N, 1O	7	Patient - 7	Control	F	33
1N, 1O	8	Patient - 9	Control	F	43
1N, 1O	9	Patient - 10	Control	M	45
1N, 1O	10	Patient - 11	Control	M	48
1N, 1O	11	Patient - 12	Control	M	47
1N, 1O	12	Patient - 13	Control	F	43
1N, 1O	13	Patient - 14	Control	F	50
1N, 1O	14	Patient - 15	Control	M	78
1N, 1O	15	Patient - 16	Control	F	54
1N, 1O	16	Patient - 17	Control	F	74
1N, 1O	17	Patient - 18	Control	M	89
1N, 1O	18	Patient - 19	Control	F	81
1N, 1O	19	Patient - 20	Control	M	78
1N, 1O	20	Patient - 21	Control	F	63
8H	21	Control - 1	Control	M	67
8H	22	Control - 2	Control	M	68
8H	23	Control - 3	Control	F	63
8H	24	Control - 4	Control	F	72
8H	25	Control - 5	Control	M	67
8H	26	Control - 6	Control	M	75
8H	27	CADASIL-1	C67Y	M	58
8H	28	CADASIL-2	R90C	M	46
8H	29	CADASIL-3	R90C	M	58
8H	30	CADASIL-4	C106R	M	67
8H	31	CADASIL-5	R110C	M	72
8H	32	CADASIL-6	C117Y	M	58
8H	33	CADASIL-7	R141C	F	68
8H	34	CADASIL-8	R141C	M	64
8H	35	CADASIL-9	R153C	M	64
8H	36	CADASIL-10	R169C	F	64
8H	37	CADASIL-11	R182C	M	68
8H	38	CADASIL-12	R332C	F	48
8H	39	CADASIL-13	R332C	F	83
8H	40	CADASIL-14	D353_S357dup	M	73
8H	41	CADASIL-15	C1222G	M	68
8H	42	CADASIL-16	C1061Y	F	70
