# Supplementary material for: Age-related loss of Notch3 underlies brain vascular contractility deficiencies, glymphatic dysfunction, and neurodegeneration in mice
Source: J Clin Invest. 2024 Jan 16;134(2):e166134. doi: 10.1172/JCI166134 (PMC10786701; doi:10.1172/JCI166134)
Supplement: Supporting data values [file jci-134-166134-s242.xlsx]

## Sheet: Fig. 1B
4 Week	8 Week	52 Week	104 Week
96.7392	97.8818	91.8832	81.9495
99.4265	99.2276	95.2691	80.1695
98.6875	99.0132	96.1419	82.6459
99.0674	99.1945		62.1814
99.6111			65.5458
95.8886

## Sheet: Fig. 1N
20 - 40 Years			40 - 50 Years			50+ Years
Female	Male		Female	Male		Female	Male
95	87		85	40		27	12
86	82		78	58		53	15
100	94		53	57		45	0
86	93		70	61		46	23
91	89		42	49		58	17
80	87		59	54		12	0
89	92		78	45		23	0
90	95		77	53		31	0
95	83		43	35		26	10
89	75		68	20		17	0
88	89		89	53		31	0
90	92		53	36		21	8
87	85		36	43		24	0
88	88		45	44		15	0
90	95		64	43		0	24
89	90		38	54		0	13
90	85		43	43		4	2
90	89		32	43		5	4
87	64		54	47		0	0
88	89			67		0
90	78			23		23
	89			49		12
	90			41		35
	89					32
	89					21
	59					13
	90
	90
	87
	89
	48
	70

## Sheet: Fig. 1O
20 - 40 Years			40 - 50 Years			50+ Years
Female	Male		Female	Male		Female	Male
2353	1903		1934	1453		845	235
1953	1982		1782	1743		1152	321
2965	2019		1422	1745		1075	0
1743	2142		1894	1643		1075	432
2523	2091		1532	1439		734	342
1902	1982		1531	1632		132	0
1897	2429		1753	1532		893	0
2012	2212		1754	1363		753	0
2128	1947		1346	1042		632	241
2093	1782		1456	892		532	0
2123	1982		1864	1473		965	0
2343	2092		1363	1283		534	54
2932	1892		1253	1328		534	0
1932	1893		1321	1385		431	0
1992	2421		1743	1532		0	645
1902	2138		1632	1434		0	326
2183	1892		1542	1354		65	75
2123	1909		1211	1642		79	87
1892	1231		1643	1531		0	0
1982	1892			1754		0
2292	1673			902		547
	1923			1032		253
	2093			1221		463
	2034					451
	1928					242
	1153					221
	2092
	1982
	1782
	1892
	1183
	1683

## Sheet: Fig. 1S
Control	Notch3-/-
307	726
345	643
235	548
	716
	477

## Sheet: Fig. 3D
Control	Notch3-/-
73439600	113411000
75177400	125937000
63615300	114597000
72628400	116505000
	163998000
	170990000

## Sheet: Fig. 3E
Control	Notch3-/-
1.90626	2.35038
1.96379	2.52068
1.87772	2.1745
1.80789	2.01204
	2.11305
	1.93427

## Sheet: Fig. 3F
Control	Notch3+/-	Notch3-/-
0	0	2
0	0.5	3
	0	3
	0.5	2.5
		2
		2
		3
		1.5
		2
		2.75
		2.25

## Sheet: Fig. 3G
Control	Notch3+/-	Notch3-/-
0	0	1
0	0.25	2.5
	0	2.5
	1	2
		2
		3
		2.5
		2
		2
		3
		2

## Sheet: Fig. 3K
1 Month	3 Month	18 Month
0.5	0.25	2
0.5	0.5	3
1	0.5	3
	0.5	2.5
	1	2
	1.5	2
	1	3
	1	2
		2.75
		2.25

## Sheet: Fig. 3L
1 Month	3 Month	18 Month
1	1	2.5
1.5	1	2.5
1.5	1	2
	1	2
	2	3
	1	2.5
	1.5	2
	2	2
		3
		2

[truncated: 24 more sheets: Fig. 5C, Fig. 5F, Fig. 5G, Fig. 5H, Fig. 5I, Fig. 5J, Fig. 6D, Fig. 6E, Fig. 7C, Fig. 7D, Fig. 7E, Fig. 7F, Fig. 7I, Fig. 7J, Fig. 8B, Fig. 8D, Fig. 8F, Fig. 8H, Fig. S2B, Fig. S2C …]
